# Supplementary material for: A Comparison of the Rest Complex Binding Patterns in Embryonic Stem Cells and Epiblast Stem Cells
Source: PLoS One. 2014 Apr 21;9(4):e95374. doi: 10.1371/journal.pone.0095374 (PMC3994037; doi:10.1371/journal.pone.0095374)
Supplement: Table S1 — Primers used in this study. The primer sequences for ChIP-qPCR and RT-qPCR are shown. (XLSX) [file pone.0095374.s007.xlsx]

## Sheet: for RT-qPCR
For RT-qPCR
Gene name	Forward primer	Revese primer	RefSeq ID	amplified region	Ref.
Gapdh	CCCCAATGTGTCCGTCGTG	GCCTGCTTCACCACCTTCT	NM_008084	755-838	38
Actb	GCTGTATTCCCCTCCATCGTG	CACGGTTGGCCTTAGGGTTCAG	NM_007393	164-428	35
Rest	TGTCTCGGAGCCACCTCGGG	CCTGCCGCGCCATCTCACTC	NM_011263	2653-2753	designed by primer3plus
Sin3a	AGACCTGTTTGGCTTTGGAA	GAATTTGTTGAGGCCGAGAA	NM_011378	4699-4797	designed by primer3plus
Lsd1	GCACAGCAGTCCCCAAGTAT	CTTGCTTACGTGGCAGATGA	NM_133872	2677-2756	designed by primer3plus
Cdh1	AGCCAGGGCTACACAGAGAA	CCTGCTTCCTGAGAAAATGC	NM_009864	3984-4072	designed by primer3plus
Tbx3	AGGAGCGTGTCTGTCAGGTT	GCCTAGGCTTGCTAGTGTGG	NM_011535	4028-4119	designed by primer3plus
Cer1	TTGGTGGCCCATGTATTTTT	ATTCCTTCTTCAACGCCAGA	NM_009887	1342-1428	designed by primer3plus
Fgf5	AAACCTGGTGCACCCTAGAA	GGTTTCTGTTGAGGGTTTGG	NM_001277268	2153-2270	designed by primer3plus
Eomes	GGCAAAGCGGACAATAACAT	GAAATCTCCTGCCTCATCCA	NM_010136	1489-1580	designed by primer3plus
Oct4	CACGAGTGGAAAGCAACTCA	AGATGGTGGTCTGGCTGAAC	NM_013633	355-600	37
Nanog	ACCTGAGCTATAAGCAGGTTAAGAC	GTGCTGAGCCCTTCTGAATCAGAC	NM_028016	616-732	37
Klf4	CCAGCAAGTCAGCTTGTGAA	GGGCATGTTCAAGTTGGATT	NM_010637	2186-2374	37
Rex1	CAGTTCGTCCATCTAAAAAGGGAGG	TCTTAGCTGCTTCCTTGAACAATGCC	NM_009556	10-385	37
Smpd3	CTGACTCCTAACCGGCTCTG	AACTCCAGGTGGTGTTGGAC	NM_021491	4700-4814	designed by primer3plus
Vgf	GATGACGACGACGAGGAGAT	CTCTTCGATGATGCTGACCA	NM_001039385	1520-1624	designed by primer3plus
Celf6	GTGGAAAGATTGGCCTGTGT	CCACAACCCTCTTGTTGCTT	NM_175235	1919-2035	designed by primer3plus
Snap25	CCACAGAGCTACTGCCACAA	AGCCATGAGGAACCAAAGAC	NM_011428	1252-1334	designed by primer3plus
Cdk5r2	CCGATCCCCAAGACTCTACA	TGCCTGGACAACTGAGACTG	NM_009872	1793-1901	designed by primer3plus
Mapk8ip2	GGGCTGTCTTCAGGTTCATC	GCCACGAAACCAAAAGTCAT	NM_021921	2157-2260	designed by primer3plus
Sez6	CCACCATCCACTTCTCCTGT	GAGAGGCAGCCCTACAGATG	NM_021286	2687-2806	designed by primer3plus
Syp	TGATCGTGTGTTGCCATTTT	AACAATACCGAAGGGCACAG	NM_009305	2328-2412	designed by primer3plus

## Sheet: For ChIP-Seq
For ChIP-qPCR
primer name	Forward primer (5'-3')	Revese primer (5'-3')	amplified region	Ref.
intergenic region 1	AGGGGAAAGAGCTGGAAAAG	TATTCTCGAGCCCCAAGAGA	chr12:38,520,086-3,8520,255	designed by primer3plus
common R+/S+/L+ site1 (Snap25 gene)	CACCCTGGACAGGAGTGCT	ATCTCTGCAGCAGGTAATGC	chr2:136,539,969-136,540,155	designed by primer3plus
common R+/S+/L+ site2 (Vgf gene)	AGAGCGCTGTTGCTGACC	CTGTTCCGTGGCTGGAGTAT	chr5:137,506,056-137,506,284	designed by primer3plus
common R+/S+/L+ site3 (Syp gene)	CCTTGCTACCAGGCACCTT	CGCGTACCTGATTCACCAC	chrX:7,215,742-7,215,955	designed by primer3plus
common R+/S+/L+ site4 (Chrna3 gene)	AGCACAACACCCATGTCTGA	CTTAGCTGTGCTTCGGTGGT	chr9:5,4874,188-54,874,267	designed by primer3plus
ES cells R+/S+/L- site1 (Rbfa gene)	GGACAGCTCCACATTCAGGT	CCTGAACGGCCTTCTCTACA	chr18:80,394,320-80,394,606	designed by primer3plus
ES cells R+/S+/L- site2 (Nr4a1 gene)	CCCCTGATTGCTCCTCACTA	GCAACATAGCCAAGTCACCA	chr15:101,088,627-101,088,828	designed by primer3plus
ES cells R+/S+/L- site3 (Mapkapk5 gene)	GATAGTTTGGGCTGGCAAGA	CACCATGTGGTTGCTCTGAT	chr5:121,991,323-121,991,518	designed by primer3plus
ES cells R+/S+/L- site4 (Zfp113 gene)	ACCACAACTTCCACCTCACC	GGGTCTGTAACAGGGTCCAA	chr5:138,596,811-138,596,928	designed by primer3plus
EpiS cells R+/S+/L- site1 (Mapre3 gene)	GTGGGAGCTGTCCAACATTT	CTAGCCCCCAAATTCAAGGT	chr5:31,144,464-31,144,553	designed by primer3plus
EpiS cells R+/S+/L- site2 (March11 gene)	CGAAACACGCTCCGTATGTA	GATCTTGCAAATGGGCTGAT	chr15:26,239,424-26,239,526	designed by primer3plus
EpiS cells R+/S+/L- site3 (Phf21b gene)	GCGCAACTAACTCACAATGG	CTATGCCTGAAAGGGGCTGT	chr15:84684508+84684614	designed by primer3plus
EpiS cells R+/S+/L- site4 (Ppfia3 gene)	AGGCTACCGAGAGCTGACC	TTGAATCAACCGGAGACGTT	chr7:52621546+52621637	designed by primer3plus
common R+/S-/L+ site1 (Trpc7 gene)	AGTTGCGATTGTGTGGAGGT	TCCCCCAGATTAGGAAAAGG	chr13:56,996,999-56,997,103	designed by primer3plus
common R+/S-/L+ site1 (Slc6a11 gene)	CACCCAGGTGCTCAGCTAAT	CCAGGGTCCTGACACTGATT	chr6:114,137,236-114,137,315	designed by primer3plus
common R+/S-/L+ site1 (Gpr97 gene)	CAATTAGGGCCCAGGGTTAG	TCTTCTACAGGAGGCACTTGG	chr8:97,552,427-97,552,521	designed by primer3plus
common R+/S-/L+ site1 (Cdh13 gene)	GTCTCCCATCTGGGGCTAAT	ACCCATCAGGAGGTGAACAA	chr8:121,475,786-121,475,899	designed by primer3plus
common R+/S-/L- site1 (Fam126b gene)	GTCCCAGGTGCTGAACTGAT	TGCAATAAGGCTCTGGGTTT	chr1:58,673,226-58,673,308	designed by primer3plus
common R+/S-/L- site2 (Fig4 gene)	TGCCACAAACAACACAGCTT	AGCACTGTCCATGGTGCTAA	chr10:40,928,669-40,928,749	designed by primer3plus
common R+/S-/L- site3 (Tll2 gene)	GCTGCTGTCCATGGTGTAAG	GGAAGGAAGGAAGAATGCAA	chr19:41,248,297-41,248,383	designed by primer3plus
common R+/S-/L- site4 (Prima1 gene)	AAGGACTGCCCCTTCTTTTC	TGTAACATGCTGGGTGGATG	chr12:104,442,994-104,443,088	designed by primer3plus
Rps27a_promoter	GTAAAGAAACCGAGCGAACG	GCATACACTCACCCACGATG	chr11:29447829-29448000	designed by primer3plus
transcriptional active maker enriched region 1	CTGAGAGCAGCACAATGGTC	ACTCGAGTCAGCCAATCAGG	chr9:110207551-110207685	34
transcriptional active maker enriched region 2	GAAAAGAGCCTGCAGACCAG	GCCCATTGTCCCACATGA	chr11:115375052-115375171	34
enhancer marker enriched region 1	ACCACACCCTGTAATTCTCGCCACC	GAAGTTCAGGAGGGCCTCTGTTCTAGTCAC	chr5:65,256,090-65,256,290	33
enhancer marker enriched region 2	TGGATGTGGAGTAGCGGCTCGAAGAC	GCTGTGTGCCTGGCATTTAGAGCGGTGATT	chr6:72,737,347-72,737,523	33
Mage-a2 promoter	TTGGTGGACAGGGAAGCTAGGGGA	CGCTCCAGAACAAAATGGCGCAGA	chrX:151,467,832-151,468,073	36
intergenic region 2	TGAAGGGCAAAAGAGAGGAA	TGTCAGCAGATCTCCCACTG	chr8:45,155,220-45,155,316	designed by primer3plus
Hox region 1	GGTCCATTTTCCTGCTTCAG	TTGAAAACCAGGAGAACACAGA	chr6:52,124,004-52,124,123	designed by primer3plus
Hox region 2	AGGATAGAACAACGGCCTTC	TGGATGTTCTTTCTGAAGTGTCTC	chr6:52,143,221-52,143,300	designed by primer3plus
