# Supplementary material for: A Comparison of the Rest Complex Binding Patterns in Embryonic Stem Cells and Epiblast Stem Cells
Source: PLoS One. 2014 Apr 21;9(4):e95374. doi: 10.1371/journal.pone.0095374 (PMC3994037; doi:10.1371/journal.pone.0095374)
Supplement: Table S3 — A list of Rest binding genes. Each sheet includes a list of the ES-unique, EpiS-unique, and common Rest binding genes for protein-coding and non-protein-coding genes. The internal IDs and RefSeq information are shown in the first and second through fourth columns. The transcript levels measured using mRNA Seq in control and Rest knockdown ES cells are shown in the fifth and sixth column. The transcript levels measured using TSS Seq in ES and EpiS cells are shown in the seventh and eighth column. The transcript position and sequences are shown in the ninth through twelfth columns. (XLSX) [file pone.0095374.s009.xlsx]

## Sheet: coding_ES
group_id	RefSeqID	Description	GeneSymbol	siControl(rpkm)	siRest(rpkm)	tss_ES(ppm)	tss_EpiS(ppm)	Chromosome	Start	End	Strand
5	NM_144831	DEAH (Asp-Glu-Ala-His) box polypeptide 8	Dhx8	33.95	30.56	61.9	52.2	chr11	101594269	101628671	+
17	NM_025460	transmembrane protein 126A	Tmem126a	36.3	39.11	291	326.9	chr7	97599221	97605718	-
26	NM_009054	tripartite motif-containing 27	Trim27	34.31	33.73	22.1	27.7	chr13	21271799	21286592	+
29	NM_024171	Sec61 beta subunit	Sec61b	59.6	58.55	20.1	23.4	chr4	47487532	47496105	+
35	NM_020576	psoriasis susceptibility 1 candidate 2 (human)	Psors1c2	6.09	4.94	0	0.1	chr17	35670145	35671592	+
39	NM_001024385,NM_025646	cardiolipin synthase 1	Crls1	20.38	23.91	11.9	12.6	chr2	132672401	132692504	+
106	NM_008146	golgi autoantigen, golgin subfamily a, 3	Golga3	13.42	12.28	22.1	24.4	chr5	110605719	110652174	+
125	NM_001190352	transmembrane protein 132B	Tmem132b	0.09	0.19	4.4	1.3	chr5	126012787	126272953	+
131	NM_024291	kyphoscoliosis peptidase	Ky	0.61	0.83	0.1	0	chr9	102408467	102448569	+
166	NM_172665	pyruvate dehydrogenase kinase, isoenzyme 1	Pdk1	55.65	55.94	19.5	7.6	chr2	71711328	71741915	+
172	NM_177059	follistatin-like 4	Fstl4	3.03	2.61	0.2	0.1	chr11	52578207	53000849	+
182	NM_001113368,NM_001113369,NM_007543	carcinoembryonic antigen-related cell adhesion molecule 2	Ceacam2	0.66	0.58	0	0.5	chr7	26301060	26325023	-
185	NM_001195253	predicted gene 3336	Gm3336	1.03	0.9	1.4	0.3	chr8	73242441	73246534	+
207	NM_001113514,NM_133721	integrin alpha 9	Itga9	3.94	4.79	2.4	1.2	chr9	118515826	118810121	+
292	NM_029376	spermatogenesis associated glutamate (E)-rich protein 4a	Speer4a	0	0.02	0	0	chr5	26360809	26366045	-
399	NM_011676	unc-119 homolog (C. elegans)	Unc119	13.21	15.12	11.7	22	chr11	78157023	78162658	+
400	NM_172873	CUB domain containing protein 2	Cdcp2	0.14	0.12	0	0	chr4	106769495	106780353	+
416	NM_026532	nuclear transport factor 2	Nutf2	28.55	28.18	602.5	602.2	chr8	108384533	108404301	+
417	NM_029585	de-etiolated homolog 1 (Arabidopsis)	Det1	2.24	1.86	2.4	3.4	chr7	85972359	85992097	-
446	NM_178702	Ras association and DIL domains	Radil	21.42	15.39	5.5	3.9	chr5	142960794	143027031	-
448	NM_177801	spermatogenesis associated 32	Spata32	0.08	0.1	0.4	0.4	chr11	103069440	103079746	-
487	NM_001083887,NM_172272	prolyl-tRNA synthetase (mitochondrial)(putative)	Pars2	2.81	3.17	5.2	3.6	chr4	106323673	106327887	+
558	NM_176830	leprecan-like 4	Leprel4	4.69	8.82	10.7	7.8	chr11	100270063	100276133	-
562	NM_001165902,NM_007614	catenin (cadherin associated protein), beta 1	Ctnnb1	281.82	312.88	96.6	101.3	chr9	120842517	120869625	+
565	NM_198423	BAH domain and coiled-coil containing 1	Bahcc1	12.02	14.8	9.7	9.8	chr11	120094260	120153611	+
621	NM_001200038,NM_172615	RIKEN cDNA 1700021K19 gene	1700021K19Rik	9.28	8.84	5	3.6	chr16	32821787	32868452	-
623	NM_053011	low density lipoprotein-related protein 1B (deleted in tumors)	Lrp1b	4.17	4.08	2.3	4.1	chr2	40452292	42509118	-
635	NM_172890	solute carrier family 6 (neurotransmitter transporter, GABA), member 11	Slc6a11	0.21	0.11	0.2	0.7	chr6	114081234	114199880	+
637	NM_001199123,NM_001199124,NM_025565	SPC25, NDC80 kinetochore complex component, homolog (S. cerevisiae)	Spc25	46.45	45	561.3	596.4	chr2	69031951	69044247	-
691	NM_023040	growth factor, erv1 (S. cerevisiae)-like (augmenter of liver regeneration)	Gfer	27.07	32.21	101.5	101.6	chr17	24830135	24833101	-
698	NM_177823	ubiquitin associated and SH3 domain containing, A	Ubash3a	4.19	3.55	1.2	0	chr17	31345010	31379348	+
708	NM_001029890	mex3 homolog A (C. elegans)	Mex3a	23.84	23.26	28.5	37.2	chr3	88336316	88345316	+
771	NM_198027	alkB, alkylation repair homolog 6 (E. coli)	Alkbh6	16.6	15.7	25.3	19.4	chr7	31093771	31099322	+
779	NM_133796	Rho GDP dissociation inhibitor (GDI) alpha	Arhgdia	186.59	196.48	598.4	785.9	chr11	120438548	120442934	-
855	NM_019833	family with sequence similarity 69, member B	Fam69b	7.33	7.93	2.5	1.3	chr2	26483976	26492017	+
863	NM_001081141	gamma-aminobutyric acid (GABA) B receptor, 2	Gabbr2	0.16	0.4	0.3	2.4	chr4	46676769	47004586	-
875	NM_001004357,NM_025771	contactin associated protein-like 2	Cntnap2	9.98	9.74	21.8	79.4	chr6	45010059	47251370	+
886	NM_025686	BRF2, subunit of RNA polymerase III transcription initiation factor, BRF1-like	Brf2	12.32	11.36	6.4	6.1	chr8	28234303	28239104	-
902	NM_183224	family with sequence similarity 19, member A3	Fam19a3	0.03	0.07	0.5	0	chr3	104570322	104580465	-
903	NM_027419	RIKEN cDNA 2810408A11 gene	2810408A11Rik	1.97	2.17	7.2	25.5	chr11	69710859	69714488	-
913	NM_010006	cytochrome P450, family 2, subfamily d, polypeptide 9	Cyp2d9	0	0	0	0	chr15	82282806	82287257	+
965	NM_001081241	family with sequence similarity 65, member A	Fam65a	8.14	9.44	3.3	7.9	chr8	108129128	108146118	+
995	NM_133997	apolipoprotein F	Apof	0.89	0.91	0.2	0	chr10	127705052	127707207	+
1002	NM_013811	dynein, axonemal, heavy chain 8	Dnahc8	6.66	7.9	2.9	0.8	chr17	30763880	31012209	+
1047	NM_008986	polymerase I and transcript release factor	Ptrf	10.98	11.5	35.9	38.5	chr11	100818050	100831931	-
1069	NM_027480	ankyrin repeat domain 24	Ankrd24	9.15	8.86	12.8	8.7	chr10	81091284	81110357	+
1075	NM_001168521,NM_172795	sterile alpha and HEAT/Armadillo motif containing 1	Sarm1	0.86	2.18	0.7	0	chr11	78285831	78311256	-
1093	NM_009163	sphingosine phosphate lyase 1	Sgpl1	46.85	48.95	125	82.6	chr10	60561389	60610413	-
1106	NM_019501	prenyl (solanesyl) diphosphate synthase, subunit 1	Pdss1	17.9	17.7	1.8	1.6	chr2	22751041	22795779	+
1137	NM_029303	profilin 3	Pfn3	0	0	0.2	0	chr13	55516048	55516593	-
1149	NM_008004	fibroblast growth factor 17	Fgf17	1.02	1.8	3.4	0.5	chr14	71036011	71042075	-
1164	NM_026171	nuclear VCP-like	Nvl	45.76	43.38	132.2	122.1	chr1	183023553	183074288	-
1176	NM_013684	TATA box binding protein	Tbp	23.52	22.96	34.2	42.3	chr17	15636851	15654391	+
1179	NM_001080815	gastric inhibitory polypeptide receptor	Gipr	1.29	1.65	0.8	1.1	chr7	19742473	19751476	-
1190	NM_144920	pleckstrin homology domain containing, family A member 5	Plekha5	12.78	13.64	19.3	28.9	chr6	140372619	140543427	+
1246	NM_029771	G protein-coupled receptor 30	Gpr30	0.1	0.15	0	0	chr5	139899132	139903754	+
1253	NM_021491	sphingomyelin phosphodiesterase 3, neutral	Smpd3	0.75	5.79	7.7	10	chr8	108776447	108861888	-
1262	NM_207525	optic atrophy 3	Opa3	7.99	8.74	7.1	15.2	chr7	19813737	19832166	+
1285	NM_013796	N-acetylglucosamine-1-phosphodiester alpha-N-acetylglucosaminidase	Nagpa	15.96	20.29	0	0.8	chr16	5195372	5204105	-
1302	NM_177580	BAI1-associated protein 2-like 2	Baiap2l2	1.04	0.69	0.1	0.2	chr15	79088624	79115939	-
1320	NM_031201	tissue specific transplantation antigen P35B	Tsta3	31.13	30.13	38.1	26.7	chr15	75755112	75760160	-
1330	NM_001081166	PHD finger protein 21B	Phf21b	6.4	11.09	1.4	1.6	chr15	84615805	84686559	-
1333	NM_001166138,NM_028768	armadillo repeat containing 8	Armc8	10	10.04	27.1	20.5	chr9	99378809	99469318	-
1347	NM_007510	ATPase, H+ transporting, lysosomal V1 subunit E1	Atp6v1e1	74.83	69.88	458.8	406	chr6	120745261	120772703	-
1425	NM_033041	hairy and enhancer of split 7 (Drosophila)	Hes7	0.33	0.53	6.1	3.4	chr11	68933954	68936761	+
1428	NM_013515	stomatin	Stom	8.24	8.72	1.6	5.8	chr2	35169509	35192529	-
1452	NM_018872	transmembrane protein 131	Tmem131	89.94	87.41	21.6	10.1	chr1	36849033	36996372	-
1461	NM_008704	NME/NM23 nucleoside diphosphate kinase 1	Nme1	133.6	124.76	6321	4027.5	chr11	93820238	93829835	-
1463	NM_025699	RIKEN cDNA 3230401D17 gene	3230401D17Rik	7.93	6.77	50	29.1	chr2	163231557	163245206	-
1479	NM_026389	polymerase (DNA-directed), delta interacting protein 2	Poldip2	39.16	35.86	76.4	87.9	chr11	78325797	78336238	+
1499	NM_001085555,NM_013687	t-complex protein 11	Tcp11	11.38	10.67	37.2	2	chr17	28203691	28217584	-
1507	NM_153403	eukaryotic translation initiation factor 2C, 1	Eif2c1	25.69	20.96	9.2	20.7	chr4	126112256	126145665	-
1533	NM_011223,NM_133915	paxillin	Pxn	20.2	19.05	7.5	2.8	chr5	115956710	116005995	+
1593	NM_027098	mitochondrial ribosomal protein L30	Mrpl30	31.7	34.06	5.9	8.4	chr1	37947397	37955178	+
1619	NM_018796	eukaryotic translation elongation factor 1 beta 2	Eef1b2	408.93	412.27	464.2	312.8	chr1	63223404	63227060	+
1626	NM_153056	sirtuin 7 (silent mating type information regulation 2, homolog) 7 (S. cerevisiae)	Sirt7	12.52	19	34.2	18.3	chr11	120479685	120486316	-
1667	NM_134041	RIKEN cDNA 4930427A07 gene	4930427A07Rik	16.28	16.39	4.4	3.4	chr12	114394631	114403669	+
1712	NM_026688	NADH dehydrogenase (ubiquinone) Fe-S protein 3	Ndufs3	39.25	42.53	300.3	389.3	chr2	90734792	90744878	-
1714	NM_080638	major vault protein	Mvp	34.33	27.18	13	2.9	chr7	134130373	134158108	-
1717	NM_019507	T-box 21	Tbx21	0.33	0.47	0	0	chr11	96959320	96976645	-
1725	NM_009801	carbonic anhydrase 2	Car2	113.85	127.35	374.3	212.3	chr3	14886425	14900770	+
1739	NM_001029873	unc-13 homolog A (C. elegans)	Unc13a	1.67	11.81	36.2	137.7	chr8	74150611	74195656	-
1784	NM_001163569,NM_010628	kinesin family member 9	Kif9	0.38	0.35	0.9	1.1	chr9	110379461	110427678	+
1795	NM_145154	angiopoietin-like 6	Angptl6	6.08	8.48	5.1	16.6	chr9	20678252	20684154	-
1796	NM_027925	tRNA selenocysteine 1 associated protein 1	Trnau1ap	23.75	25.76	57.6	50.6	chr4	131867677	131885453	-
1810	NM_001003893,NM_010767	mannan-binding lectin serine peptidase 2	Masp2	23.32	26.22	1.2	0	chr4	147976652	147989589	+
1818	NM_007606	carbonic anhydrase 3	Car3	7.07	16.36	3	2	chr3	14863537	14872373	+
1856	NM_194268	one cut domain, family member 2	Onecut2	0.53	0.73	1.8	0.2	chr18	64500017	64558142	+
1863	NM_175499	SLIT and NTRK-like family, member 6	Slitrk6	0.01	0.02	0.2	0.3	chr14	111147799	111154371	-
1872	NM_019456	amyloid beta (A4) precursor protein-binding, family B, member 1 interacting protein	Apbb1ip	0.08	0.06	1	4.2	chr2	22629846	22731173	+
1891	NM_024445	translin-associated factor X (Tsnax) interacting protein 1	Tsnaxip1	0.75	0.7	0.1	0.2	chr8	108351643	108368576	+
1934	NM_018761	catenin (cadherin associated protein), alpha-like 1	Ctnnal1	67	65.99	42.2	22	chr4	56823806	56878083	-
1943	NM_028666,NM_146127	family with sequence similarity 110, member A	Fam110a	6.15	7.53	1.6	8	chr2	151795133	151805955	-
1945	NM_177182	basic helix-loop-helix family, member a9	Bhlha9	0.13	0.13	0	0	chr11	76485971	76487178	+
2001	NM_022887	tuberous sclerosis 1	Tsc1	11.07	9.91	10.8	11	chr2	28496762	28546687	+
2016	NM_001039086,NM_001039087,NM_054050	Rap guanine nucleotide exchange factor (GEF) 1	Rapgef1	30.54	23.83	8.5	5.6	chr2	29475239	29595883	+
2023	NM_175662	histone cluster 2, H2ac	Hist2h2ac	0	0.1	2.8	11.3	chr3	96024377	96024767	-
2029	NM_001164224,NM_026877,NM_198223	alveolar soft part sarcoma chromosome region, candidate 1 (human)	Aspscr1	65.56	70.05	79.2	35.6	chr11	120534286	120570760	+
2049	NM_021273	creatine kinase, brain	Ckb	77.54	65.53	4.5	1.9	chr12	112907565	112910549	-
2093	NM_001081355,NM_001256380	PR domain containing 2, with ZNF domain	Prdm2	15.26	14.97	57.1	55.5	chr4	142697293	142802612	-
2121	NM_026700,NM_027293	dopey family member 2	Dopey2	9.16	8.47	5.9	3.2	chr16	93712151	93810833	+
2128	NM_020295	limb region 1	Lmbr1	5.47	6.22	20.5	8.8	chr5	29556341	29704930	-
2132	NM_001162846,NM_178621	phytanoyl-CoA hydroxylase interacting protein-like	Phyhipl	5.49	9.19	2.5	0.4	chr10	70020433	70062039	-
2134	NM_016801	syntaxin 1A (brain)	Stx1a	12.4	11.83	10.5	19	chr5	135499441	135526969	+
2135	NM_013705	zinc finger protein 30	Zfp30	2.24	2.18	0.2	0.3	chr7	30569808	30579559	+
2171	NM_019737	UDP-Gal:betaGlcNAc beta 1,4-galactosyltransferase, polypeptide 6	B4galt6	39.76	47.42	12.4	3.9	chr18	20843099	20904905	-
2206	NM_019670	diaphanous homolog 3 (Drosophila)	Diap3	12.2	11.47	15.6	28.9	chr14	87056129	87540921	-
2224	NM_152800	torsin family 2, member A	Tor2a	22.01	27.67	0.7	2.2	chr2	32612753	32617764	+
2235	NM_001163472,NM_019823	cytochrome P450, family 2, subfamily d, polypeptide 22	Cyp2d22	1.61	2.44	0	0.4	chr15	82200956	82210690	-
2253	NM_172583	transmembrane protein 63c	Tmem63c	1.73	1.77	0.3	0	chr12	88367513	88430989	+
2273	NM_175033	cDNA sequence BC089491	BC089491	0.26	0.46	0.1	0.1	chr7	29069670	29076153	-
2281	NM_175438	aldehyde dehydrogenase 4 family, member A1	Aldh4a1	34.56	38.37	4.3	5.6	chr4	139178808	139205606	+
2297	NM_011334	chloride channel 4-2	Clcn4-2	3.06	3.25	5.5	9.5	chr7	7235026	7252222	-
2318	NM_172271	solute carrier family 6 (neurotransmitter transporter), member 17	Slc6a17	0.05	0.09	0	0	chr3	107270465	107320936	-
2353	NM_009079	ribosomal protein L22	Rpl22	159.56	163.97	434.7	332.7	chr4	151699986	151708180	+
2355	NM_001159509,NM_001159510,NM_011862	protein kinase C and casein kinase substrate in neurons 2	Pacsin2	28.07	27.48	44.4	59.7	chr15	83206036	83295036	-
2358	NM_001081114	CAP-GLY domain containing linker protein 3	Clip3	11.33	12.48	5.8	8.9	chr7	31076771	31093386	+
2360	NM_010256	phosphoribosylglycinamide formyltransferase	Gart	138.22	125.4	83	98.1	chr16	91621641	91647217	-
2373	NM_134115	serine/threonine kinase 38	Stk38	77.3	57.15	15.4	9.8	chr17	29107829	29144882	-
2381	NM_029963	mitochondrial ribosomal protein S5	Mrps5	76.33	76.32	205.3	91.2	chr2	127413161	127429722	+
2395	NM_001166589,NM_001166590,NM_001166591,NM_001166592,NM_001166593,NM_001166594,NM_001166595,NM_001166596,NM_181582	eukaryotic translation initiation factor 5A	Eif5a	264.06	280.18	2334	2728	chr11	69730213	69735460	-
2397	NM_019836	nitric oxide associated 1	Noa1	19.68	30.75	8.7	7.5	chr5	77723193	77739111	-
2401	NM_001177408	predicted gene 15319	Gm15319	0.03	0.01	2.4	6.1	chr8	19933241	19958780	-
2403	NM_023220	signal peptide peptidase like 2A	Sppl2a	18.04	19.32	4.9	8.8	chr2	126716130	126758971	-
2417	NM_033398	jumonji domain containing 6	Jmjd6	53.88	57.75	69.7	92.9	chr11	116698745	116704763	-
2422	NM_026048,NM_027223	cyclin-dependent kinase 2 interacting protein	Cinp	20.41	21.67	27	33	chr12	112110819	112127355	-
2442	NM_001048146,NM_013727	5-azacytidine induced gene 2	Azi2	11.89	12.19	7.1	15.4	chr9	117949616	117973025	+
2483	NM_001036740,NM_146184	UDP-GlcNAc:betaGal beta-1,3-N-acetylglucosaminyltransferase 8	B3gnt8	0.4	0.62	0.7	2.4	chr7	26412642	26414509	+
2490	NM_011438	SRY-box containing gene 12	Sox12	13.12	13.85	13.3	12.6	chr2	152219347	152223782	-
2493	NM_001122765,NM_001122766,NM_022432	sirtuin 2 (silent mating type information regulation 2, homolog) 2 (S. cerevisiae)	Sirt2	19.02	19	9.3	11.1	chr7	29551770	29573684	+
2538	NM_177788	exocyst complex component 3-like	Exoc3l	4.02	4.68	7.4	2	chr8	107813823	107819998	-
2591	NM_175375	ankyrin repeat and KH domain containing 1	Ankhd1	26.39	34.78	37.3	42.4	chr18	36720256	36818562	+
2601	NM_001256431,NM_139153	ArfGAP with GTPase domain, ankyrin repeat and PH domain 3	Agap3	14.96	17	5.9	5.5	chr5	23957994	24007865	+
2605	NM_133984	HemK methyltransferase family member 1	Hemk1	6.5	6.48	8.2	7.9	chr9	107229412	107240681	-
2648	NM_172709	otopetrin 1	Otop1	0.28	0.31	0.5	0.3	chr5	38668642	38695456	+
2652	NM_153402	eukaryotic translation initiation factor 2C, 3	Eif2c3	3.13	3.12	1.2	1	chr4	126017921	126106786	-
2678	NM_025910	myc induced nuclear antigen	Mina	32.95	31.89	22.3	25.3	chr16	59471600	59492277	+
2711	NM_001252489,NM_001252490,NM_001252491,NM_001252492,NM_001252493,NM_207530	oxysterol binding protein-like 1A	Osbpl1a	21.81	19.99	36.5	26.7	chr18	12913820	13100350	-
2715	NM_008225	hematopoietic cell specific Lyn substrate 1	Hcls1	0.02	0.05	0.6	0.1	chr16	36935068	36963300	+
2716	NM_001025428,NM_001025429,NM_001025430,NM_001199203,NM_001199204,NM_001199205,NM_027569	sperm associated antigen 9	Spag9	12.24	15.17	6.2	8.3	chr11	93857404	93987396	+
2722	NM_008439	ketohexokinase	Khk	4.84	4.37	13.5	27.2	chr5	31224267	31233619	+
2745	NM_026776	vacuolar protein sorting 25 (yeast)	Vps25	53.75	52.02	11.8	17.1	chr11	101115056	101120860	+
2769	NM_001256085,NM_001256086,NM_001256087,NM_028774	ring finger protein (C3H2C3 type) 6	Rnf6	4.53	5.6	26.9	29.2	chr5	147020769	147033033	-
2773	NM_026977	cyclin Pas1/PHO80 domain containing 1	Cnppd1	7.21	7.24	2.6	9.7	chr1	75131788	75138942	-
2813	NM_008655	growth arrest and DNA-damage-inducible 45 beta	Gadd45b	14.52	14.06	4.6	4.5	chr10	80392835	80394949	+
2847	NM_025362	DnaJ (Hsp40) homolog, subfamily C, member 30	Dnajc30	4.14	4.69	0.1	1.4	chr5	135540075	135541235	+
2851	NM_001164226,NM_001164227,NM_001164228,NM_001164229,NM_001164230,NM_010938	nuclear respiratory factor 1	Nrf1	16.21	15.69	8.3	7.7	chr6	29997987	30103458	+
2892	NM_010422	hexosaminidase B	Hexb	70.81	79.26	8	17.2	chr13	97946285	97968312	-
2939	NM_008562	myeloid cell leukemia sequence 1	Mcl1	143.47	136.63	94.5	32.9	chr3	95462642	95467101	+
2953	NM_145934	signal transducing adaptor family member 2	Stap2	8.41	7.71	13.8	21.6	chr17	56136501	56144991	-
2957	NM_001271533,NM_025728,NM_029160	sperm associated antigen 16	Spag16	0.96	1	4.9	8.5	chr1	69873543	70771706	+
2977	NM_026309	LSM3 homolog, U6 small nuclear RNA associated (S. cerevisiae)	Lsm3	80.44	82.37	777.8	706.8	chr6	91466028	91472614	+
2990	NM_011678	ubiquitin specific peptidase 4 (proto-oncogene)	Usp4	32.23	31.12	82.9	53.1	chr9	108250161	108294860	+
2991	NM_001166394,NM_028888	RIKEN cDNA 4931428F04 gene	4931428F04Rik	3.21	3.34	17.1	23.5	chr8	107804308	107813428	-
2992	NM_026468	ATP synthase, H+ transporting, mitochondrial F0 complex, subunit C2 (subunit 9)	Atp5g2	76.93	78.22	3.2	4.8	chr15	102493298	102501478	-
3004	NM_201607	phosphodiesterase 4C, cAMP specific	Pde4c	2.67	2.44	0	1.1	chr8	73247962	73275075	+
3015	NM_008416	Jun-B oncogene	Junb	11.02	12.77	15	6.4	chr8	87500807	87502647	-
3027	NM_079835	butyrophilin-like 2	Btnl2	0	0	0	0	chr17	34491766	34506437	+
3051	NM_001145300	RIKEN cDNA 4931440L10 gene	4931440L10Rik	0.99	0.7	0.9	0.4	chr1	136437521	136443599	-
3065	NM_001038655,NM_010319	guanine nucleotide binding protein (G protein), gamma 7	Gng7	2.66	1.97	4.5	2	chr10	80411368	80477670	-
3130	NM_033561	eukaryotic translation initiation factor 4H	Eif4h	176.13	168.09	41.2	54.2	chr5	135095745	135115198	-
3134	NM_001013749	transmembrane protein 151B	Tmem151b	1.63	2.02	0.2	0.2	chr17	45678888	45686626	-
3150	NM_178208	histone cluster 1, H4c	Hist1h4c	0.32	0	1.2	2	chr13	23790006	23790318	-
3155	NM_175183	ataxin 7-like 2	Atxn7l2	7.6	8.28	8.5	20.7	chr3	108005172	108013852	-
3168	NM_133673	torsin family 1, member B	Tor1b	35.26	40.46	21.8	11.4	chr2	30808520	30814535	+
3172	NM_010386	histocompatibility 2, class II, locus DMa	H2-DMa	2.9	3.16	2.5	3.6	chr17	34259776	34276046	+
3235	NM_019998	asparagine-linked glycosylation 2 (alpha-1,3-mannosyltransferase)	Alg2	14.68	24.58	1.9	7.2	chr4	47482704	47487239	-
3267	NM_001136057,NM_001146183,NM_009947	copine VI	Cpne6	0.18	0.13	0.2	0	chr14	56129284	56136268	+
3289	NM_172126	a disintegrin and metallopeptidase domain 1a	Adam1a	0.62	0.51	0	0.2	chr5	121968612	121971704	-
3335	NM_001009546	N-acetylated alpha-linked acidic dipeptidase-like 1	Naaladl1	7.32	7.38	2.6	1.5	chr19	6105797	6115555	+
3369	NM_010755	v-maf musculoaponeurotic fibrosarcoma oncogene family, protein F (avian)	Maff	4.53	4.78	10.1	17.4	chr15	79178107	79189506	+
3373	NM_175113	tRNA methyltransferase 6 homolog (S. cerevisiae)	Trmt6	28.47	27.16	50.5	33.7	chr2	132629950	132641790	-
3377	NM_010444	nuclear receptor subfamily 4, group A, member 1	Nr4a1	12.47	15.53	8.6	5.3	chr15	101097276	101105225	+
3400	NM_178204	histone cluster 1, H3d	Hist1h3d	0.12	0.09	2.1	16.6	chr13	23667670	23668081	+
3428	NM_054045	histone cluster 2, H3c2	Hist2h3c2	0	0	3.4	0.3	chr3	96042030	96043050	-
3434	NM_019484	Aly/REF export factor 2	Alyref2	2.24	2.23	4.5	4.3	chr1	173433608	173434881	+
3457	NM_001122661	spermatogenesis associated glutamate (E)-rich protein 4e	Speer4e	0	0.03	0	0	chr5	14933630	14938475	-
3470	NM_027257	nucleic acid binding protein 2	Nabp2	48.45	85.13	38.5	53.2	chr10	127838450	127846852	-
3483	NM_001166581	cDNA sequence BC005561	BC005561	5.43	5.89	20.4	92.9	chr5	104937370	104951402	+
3501	NM_177370	rhomboid domain containing 3	Rhbdd3	18.3	16.58	13.6	15.1	chr11	4999440	5006094	+
3526	NM_009456	ubiquitin-conjugating enzyme E2L 3	Ube2l3	42.39	42.72	6.9	6.8	chr16	17152107	17201585	-
3534	NM_152229	nuclear receptor subfamily 2, group E, member 1	Nr2e1	0.01	0.02	0	0	chr10	42281776	42303394	-
3535	NM_177000	RIKEN cDNA C130050O18 gene	C130050O18Rik	0.31	0.33	0.2	0	chr5	139882340	139892046	+
3540	NM_009782	calcium channel, voltage-dependent, R type, alpha 1E subunit	Cacna1e	0.2	0.15	0.8	0.2	chr1	156239648	156573050	-
3549	NM_178406	G protein-coupled receptor 153	Gpr153	2.99	5.68	0.5	1.2	chr4	151648470	151659446	+
3552	NM_001199141,NM_144516	zinc finger, MYND domain containing 11	Zmynd11	12.63	16.08	28.6	58.8	chr13	9684081	9764560	-
3556	NM_001099792,NM_001099793,NM_177374	tRNA methyltransferase 61 homolog A (S. cerevisiae)	Trmt61a	9.98	10.94	12	7.3	chr12	112916315	112922113	+
3557	NM_001102563	proline-rich transmembrane protein 2	Prrt2	4.84	7.27	1.3	5.3	chr7	134161055	134164725	-
3660	NM_027295	RAB28, member RAS oncogene family	Rab28	11.47	17.52	4.3	9.7	chr5	42016214	42099394	-
3665	NM_148947	lymphocyte antigen 6 complex, locus G5C	Ly6g5c	0.11	0.08	0	0	chr17	35245244	35248898	+
3723	NM_009338	acetyl-Coenzyme A acetyltransferase 2	Acat2	34.2	34.92	16.1	84.8	chr17	13135907	13153591	-
3753	NM_026280	matrix-remodelling associated 7	Mxra7	14.23	18.27	2.6	3.2	chr11	116664713	116689360	-
3759	NM_008782	paired box gene 5	Pax5	0.3	1.42	3	0.6	chr4	44544377	44723312	-
3769	NM_130886	caspase recruitment domain family, member 14	Card14	1.47	1.45	0	0.2	chr11	119176100	119206689	+
3773	NM_011959	origin recognition complex, subunit 5	Orc5	42.47	37.53	32.1	60.2	chr5	21992306	22056149	-
3779	NM_001081340	SET domain containing 2	Setd2	28.26	27.09	25.9	31.8	chr9	110435100	110521137	+
3786	NM_029162	zinc finger and BTB domain containing 49	Zbtb49	5.63	6.4	2.4	1.5	chr5	38591282	38611667	-
3813	NM_026375	AT hook containing transcription factor 1	Ahctf1	32.74	30.07	168.2	202.4	chr1	181675034	181734146	-
3817	NM_139152	ankyrin repeat and SOCS box-containing 18	Asb18	0.11	0.02	0	0	chr1	91849252	91911152	-
3851	NM_023047	dihydropyrimidinase-like 5	Dpysl5	4.42	4.12	8.6	17.6	chr5	31014267	31101742	+
3854	NM_009499	vasodilator-stimulated phosphoprotein	Vasp	35.12	36.52	131.9	156.2	chr7	19842278	19857203	-
3858	NM_028846	ubiquitin specific peptidase 20	Usp20	4.46	3.7	4	5.6	chr2	30837798	30878175	+
3886	NM_008415	jerky	Jrk	1.24	0.89	1.2	3.4	chr15	74532841	74539752	-
3968	NM_175283	steroid 5 alpha-reductase 1	Srd5a1	4.44	4.51	0.1	0.9	chr13	69712326	69750341	-
3988	NM_031880	tyrosine kinase, non-receptor, 1	Tnk1	5.13	5	3	1.1	chr11	69664064	69672232	-
4006	NM_010186	Fc receptor, IgG, high affinity I	Fcgr1	0	0.04	0.4	0.2	chr3	96086831	96097892	-
4026	NM_031873	taste receptor, type 1, member 2	Tas1r2	0.12	0.1	0	0	chr4	139209452	139226194	+
4060	NM_011358	serine/arginine-rich splicing factor 2	Srsf2	209.06	208.42	82.8	79	chr11	116711210	116714408	-
4064	NM_145824	RAN binding protein 10	Ranbp10	12.25	11.46	4	4.7	chr8	108292207	108351250	-
4073	NM_001024918,NM_027689	regulatory factor X, 4 (influences HLA class II expression)	Rfx4	1.14	1.36	2.7	0.4	chr10	84218792	84369283	+
4082	NM_001110196,NM_001110197,NM_001110198,NM_026518	ring finger protein 146	Rnf146	10.34	8.92	51.9	50.5	chr10	29063981	29082248	-
4087	NM_153143	potassium channel tetramerisation domain containing 11	Kctd11	0.97	1.39	0.1	0.8	chr11	69691765	69694487	-
4100	NM_023750	zinc finger protein 84	Zfp84	2.79	3.25	36	32.3	chr7	30553570	30566438	+
4101	NM_001199188,NM_024225	sorting nexin 5	Snx5	208.59	167.61	126.2	98	chr2	144075858	144096638	-
4111	NM_019800	acid phosphatase 6, lysophosphatidic	Acp6	67.67	74.77	16.8	7.3	chr3	96962699	96980499	+
4133	NM_026635	family with sequence similarity 96, member A	Fam96a	17.18	19.48	162.9	339.7	chr9	65974417	65986775	+
4142	NM_011599	transducin-like enhancer of split 1, homolog of Drosophila E(spl)	Tle1	11.71	10.59	55.1	57.6	chr4	71778175	71861953	-
4146	NM_001205369,NM_001205370,NM_001205371,NM_177054,NM_199038	cancer susceptibility candidate 4	Casc4	24.89	29.49	17	13.5	chr2	121692705	121761943	+
4149	NM_008907	peptidylprolyl isomerase A	Ppia	583.28	556.56	33.2	69.3	chr11	6315872	6319813	+
4196	NM_138750,NM_178047	prominin 2	Prom2	1.45	1.3	0	0	chr2	127352688	127367153	-
4200	NM_148928	general transcription factor IIIC, polypeptide 5	Gtf3c5	16.54	16.28	60.8	74.7	chr2	28421782	28438799	-
4224	NM_010878	non-catalytic region of tyrosine kinase adaptor protein 1	Nck1	9.6	9.51	295.6	280.3	chr9	100395421	100446472	-
4235	NM_026760	RIKEN cDNA 2310036O22 gene	2310036O22Rik	86.44	96.71	245.9	235.8	chr8	87550731	87554185	+
4248	NM_023712	spinster homolog 1	Spns1	89.79	103.62	30.1	17.7	chr7	133513573	133521448	-
4263	NM_008540	SMAD family member 4	Smad4	34.41	35.07	6	9.8	chr18	73798666	73863395	-
4281	NM_178869	tubulin tyrosine ligase-like 1	Ttll1	10.67	12.87	4.3	3.5	chr15	83314198	83341337	-
4307	NM_021392	adaptor-related protein complex AP-4, mu 1	Ap4m1	10.5	11.8	6.7	4.6	chr5	138613248	138619913	+
4371	NM_028766	transmembrane protein 43	Tmem43	44.63	80.7	55.6	66.8	chr6	91423744	91438452	+
4404	NM_001081457,NM_001081458,NM_001135001,NM_012023	protein phosphatase 2, regulatory subunit B (B56), gamma isoform	Ppp2r5c	32.43	33.71	74.8	92.6	chr12	111685388	111821271	+
4410	NM_010797,NM_183151	midline 1	Mid1	310.08	344.54	29.3	5.1	chrX	166123178	166428729	+
4412	NM_001081376,NM_029216	chromodomain helicase DNA binding protein 5	Chd5	2.69	3	6.5	7.3	chr4	151712759	151764303	+
4440	NM_172717	checkpoint with forkhead and ring finger domains	Chfr	17.69	18.32	31.7	23.9	chr5	110564858	110600991	+
4448	NM_010388	histocompatibility 2, class II, locus Mb2	H2-DMb2	0	0	0.4	0	chr17	34282360	34288040	+
4463	NM_207279	phosphatidylinositol-specific phospholipase C, X domain containing 1	Plcxd1	9.42	10.3	4.8	3.4	chr5	110528987	110534971	+
4467	NM_013520	FMS-like tyrosine kinase 3 ligand	Flt3l	3.46	3.54	0.3	3.4	chr7	52386558	52391802	-
4476	NM_025488	RIKEN cDNA 1700001K19 gene	1700001K19Rik	0.73	0.71	0	0	chr12	111905898	111920829	-
4493	NM_010214	four and a half LIM domains 4	Fhl4	0.64	0.26	0	0	chr10	84559763	84565240	-
4511	NM_001198977,NM_011518	spleen tyrosine kinase	Syk	16.03	14.21	58.8	12.2	chr13	52678805	52744161	+
4541	NM_001110275,NM_001110276,NM_010587	intersectin 1 (SH3 domain protein 1A)	Itsn1	5.53	5	113.7	123.9	chr16	91729615	91920824	+
4593	NM_010424	hemochromatosis	Hfe	1.44	1.23	0.5	0.3	chr13	23795709	23802680	-
4599	NM_146916	olfactory receptor 1346	Olfr1346	0	0	0	0	chr7	6426822	6427764	+
4601	NM_148939	lymphocyte antigen 6 complex, locus G5B	Ly6g5b	0.51	0.41	0	0	chr17	35250889	35252345	-
4626	NM_025812	high mobility group 20A	Hmg20a	25.21	26.8	46.8	89.6	chr9	56266652	56344743	+
4669	NM_008714	notch 1	Notch1	32.89	33.03	7.5	6.6	chr2	26313421	26359342	-
4678	NM_001163503	RIKEN cDNA 2010001E11 gene	2010001E11Rik	0	0	0	0	chr10	39640187	39646729	-
4686	NM_001177883,NM_010486,NM_207685,NM_207686	ELAV (embryonic lethal, abnormal vision, Drosophila)-like 2 (Hu antigen B)	Elavl2	5.41	8.24	9.4	5.5	chr4	90917456	91066675	-
4688	NM_024193	NOP56 ribonucleoprotein homolog (yeast)	Nop56	123.45	108.23	703.2	442.7	chr2	130100147	130105049	+
4727	NM_001033479	predicted gene 1527	Gm1527	0.02	0.07	0.1	0	chr3	28791538	28825646	+
4740	NM_025774	Prkr interacting protein 1 (IL11 inducible)	Prkrip1	13.57	13.28	44.7	77.3	chr5	136656226	136674824	-
4800	NM_023463	lymphocyte antigen 6 complex, locus G6C	Ly6g6c	0.33	0.87	0	0	chr17	35204269	35206993	+
4839	NM_026510	FtsJ homolog 2 (E. coli)	Ftsj2	7.9	8.19	4.2	3.7	chr5	140803627	140807852	-
4851	NM_008477	kinectin 1	Ktn1	42.39	42.08	74.2	114.5	chr14	48283430	48356239	+
4858	NM_182694,NM_182696	gametogenetin	Ggn	0.26	0.52	0.4	1.6	chr7	29955228	29958952	+
4863	NM_133352	transmembrane 9 superfamily member 3	Tm9sf3	28.96	36.31	339.2	285.9	chr19	41285331	41338494	-
4891	NM_012053	ribosomal protein L8	Rpl8	1675.03	1754.64	1083.4	2114.8	chr15	76734500	76736748	+
4900	NM_010199,NM_183064	fibroblast growth factor 12	Fgf12	0.09	0.32	0.6	26	chr16	28160183	28753288	-
4902	NM_011967	proteasome (prosome, macropain) subunit, alpha type 5	Psma5	53.27	48.77	22.7	40.1	chr3	108059843	108082870	+
4925	NM_025921	RIKEN cDNA 2610002M06 gene	2610002M06Rik	2.43	2.84	6.3	6	chrX	104978090	105011673	-
4933	NM_001136075,NM_010949	numb gene homolog (Drosophila)	Numb	17.04	16.83	1.4	1.9	chr12	85136388	85183293	-
4938	NM_001005425	zinc finger protein 663	Zfp663	0.17	0.13	0.1	0	chr2	165176796	165187619	-
4942	NM_001101483	transmembrane protein 22	Tmem22	0.68	1.51	0	0.2	chr9	100452606	100471504	-
4966	NM_001014836	RIKEN cDNA 4930404N11 gene	4930404N11Rik	24.51	22.79	0	0	chr10	80826768	80828565	-
4970	NM_027315	ubiquitin-conjugating enzyme E2Q (putative) 1	Ube2q1	41.31	40.54	136.1	83.3	chr3	89577530	89587919	+
4979	NM_001003668	keratin 83	Krt83	0	0	0	0	chr15	101261920	101269235	-
4987	NM_177771	kelch-like 18 (Drosophila)	Klhl18	3.69	3.62	7.1	2.9	chr9	110328429	110379198	-
5001	NM_145396	transducin (beta)-like 3	Tbl3	40.01	40.37	145.2	176.7	chr17	24837597	24844598	-
5012	NM_011397	solute carrier family 23 (nucleobase transporters), member 1	Slc23a1	28.32	26.51	0.5	0.1	chr18	35774257	35786881	-
5029	NM_015786	histone cluster 1, H1c	Hist1h1c	1.06	1.66	9.2	19.1	chr13	23830675	23832236	+
5041	NM_031403	debranching enzyme homolog 1 (S. cerevisiae)	Dbr1	23.79	24.25	15.9	8.8	chr9	99476217	99484762	+
5044	NM_023893	Ng23 protein	Ng23	3.05	2.47	1.3	2.7	chr17	35162919	35164961	-
5057	NM_175668	G protein-coupled receptor 4	Gpr4	7.63	6.24	0.4	0	chr7	19797886	19809525	+
5063	NM_177335	RIKEN cDNA D930020B18 gene	D930020B18Rik	0.75	0.77	0.6	0	chr10	121078756	121130970	+
5099	NM_153577	expressed sequence AI428936	AI428936	14.9	16.13	2.4	3.2	chr7	31099834	31104064	+
5115	NM_153154	transcription factor AP-2, delta	Tfap2d	0.09	0.02	0	0	chr1	19093102	19156413	+
5120	NM_080470	structural maintenance of chromosomes 1B	Smc1b	5.69	5.43	4.9	0	chr15	84895118	84962387	-
5128	NM_001159640,NM_001159641,NM_175225	taspase, threonine aspartase 1	Tasp1	9.69	8.46	34.6	19.1	chr2	139659215	139892521	-
5143	NM_001033775	RIKEN cDNA 4933422H20 gene	4933422H20Rik	0.47	0.45	1.2	0.4	chr11	115301858	115309582	+
5144	NM_010077	dopamine receptor D2	Drd2	0.34	3.54	0.5	0	chr9	49148766	49215319	+
5208	NM_183311	transmembrane protein 145	Tmem145	3.92	10.78	2.2	2.2	chr7	26091126	26101214	+
5230	NM_009157	mitogen-activated protein kinase kinase 4	Map2k4	20.21	17.29	10.4	20.1	chr11	65501745	65601799	-
5253	NM_025411	PITH (C-terminal proteasome-interacting domain of thioredoxin-like) domain containing 1	Pithd1	26.63	21.8	7.1	11.9	chr4	135531516	135543159	-
5255	NM_001081335	cullin 9	Cul9	0.57	0.71	0.7	1.8	chr17	46637557	46683337	-
5260	NM_007664	cadherin 2	Cdh2	4.28	6.16	4.2	6.9	chr18	16747385	16967558	-
5271	NM_001039520,NM_001253893,NM_001253894,NM_007871	dynamin 2	Dnm2	41.1	42.99	90.8	69.6	chr9	21229351	21312203	+
5332	NM_145362	asparagine-linked glycosylation 1 (beta-1,4-mannosyltransferase)	Alg1	25.79	28.32	9	3	chr16	5233713	5245001	+
5347	NM_020483	SAP30 binding protein	Sap30bp	25.18	23.53	56.5	46.9	chr11	115794972	115826848	+
5369	NM_172461	NIMA (never in mitosis gene a)-related expressed kinase 11	Nek11	0.03	0.04	0	0.6	chr9	105064796	105297617	-
5381	NM_153788	ArfGAP with coiled-coil, ankyrin repeat and PH domains 1	Acap1	7.3	6.54	13.5	0	chr11	69695068	69709041	-
5439	NM_148413	myosin IIIA	Myo3a	2.94	2.76	0.1	1.6	chr2	22149129	22473772	+
5445	NM_001110504,NM_007600	calpain 1	Capn1	15.46	11.43	26.9	24.3	chr19	5988544	6015825	-
5447	NM_010765	MAP kinase-activated protein kinase 5	Mapkapk5	26.58	27.04	27.2	15.4	chr5	121975059	121995901	-
5489	NM_001136055,NM_001271430,NM_001271431,NM_001271432,NM_001271461,NM_001271462,NM_007656	CD82 antigen	Cd82	0.64	0.94	0.6	2.4	chr2	93259258	93303107	-
5492	NM_148952	E2F transcription factor 4	E2f4	100.73	93.43	8	9.2	chr8	107821562	107829270	+
5532	NM_001111029,NM_028141	zinc finger protein 661	Zfp661	5.5	4.29	13	9.1	chr2	127401268	127410413	-
5569	NM_175400	selenophosphate synthetase 1	Sephs1	17.86	18.25	9.9	26.5	chr2	4802609	4831602	+
5623	NM_019726	G protein pathway suppressor 2	Gps2	19.24	28.56	21	29.2	chr11	69727693	69730093	+
5631	NM_001254724,NM_027082	RIKEN cDNA 1700023F06 gene	1700023F06Rik	0.75	0.99	1.2	1.6	chr11	103060260	103069872	-
5634	NM_011263	RE1-silencing transcription factor	Rest	56.58	24.04	56.4	35.7	chr5	77694518	77712722	+
5663	NM_001164363,NM_001164365,NM_029810	5'-nucleotidase, cytosolic II	Nt5c2	17.82	16.07	6.9	5.7	chr19	46961320	47089679	-
5684	NM_183175	C1q and tumor necrosis factor related protein 9	C1qtnf9	0.22	0.06	0.3	0	chr14	61386970	61399706	+
5699	NM_008596	synaptophysin-like 2	Sypl2	0.46	1.02	1.6	0.1	chr3	108015183	108029517	-
5711	NM_026185	abhydrolase domain containing 15	Abhd15	0.18	0.2	0.5	1.1	chr11	77328618	77334130	+
5723	NM_001161800,NM_026448	kelch-like 7 (Drosophila)	Klhl7	21.31	26.18	13.7	29.1	chr5	23606407	23667049	+
5742	NM_007793	cystatin B	Cstb	103.27	97.72	125.6	125.9	chr10	77888414	77890367	+
5783	NM_133996	apolipoprotein N	Apon	0.03	0.17	0	0	chr10	127691186	127692957	+
5804	NM_009408	topoisomerase (DNA) I	Top1	58.33	58.29	72.9	136.8	chr2	160471632	160548499	+
5809	NM_001081459,NM_011363	SH2B adaptor protein 1	Sh2b1	21.55	23.14	7.3	5	chr7	133610507	133618644	-
5814	NM_011786	arachidonate lipoxygenase 3	Aloxe3	0.57	0.56	0	0.2	chr11	68939878	68962617	+
5847	NM_001162864	tau tubulin kinase 1	Ttbk1	1	1.03	2.9	0.4	chr17	46579396	46624624	-
5851	NM_025693	transmembrane protein 41a	Tmem41a	23.05	26.14	1.5	0.8	chr16	21934399	21947625	-
5870	NM_001113470,NM_146012	CTD (carboxy-terminal domain, RNA polymerase II, polypeptide A) small phosphatase 2	Ctdsp2	17.03	17.18	10.1	12.3	chr10	126415772	126437031	+
5905	NM_026562	cyclin N-terminal domain containing 1	Cntd1	6.23	7.18	15.3	34.8	chr11	101140516	101150015	+
5920	NM_019727	sorting nexin 1	Snx1	20.56	36.67	43.5	51.9	chr9	65935933	65972693	-
5924	NM_001200002	transmembrane protein with metallophosphoesterase domain	Tmppe	13.11	14.03	6.5	5.5	chr9	114310212	114320319	+
5948	NM_001163440,NM_001163441,NM_008619	Moloney leukemia virus 10	Mov10	38.08	38.06	17	9.5	chr3	104597749	104621481	-
5949	NM_001010836	protein phosphatase 1, regulatory (inhibitor) subunit 13 like	Ppp1r13l	7.77	8.62	4.9	7.6	chr7	19946564	19963882	+
5958	NM_172945	ankyrin repeat domain 13b	Ankrd13b	5.69	10.27	0.4	0.7	chr11	77283988	77303180	-
5959	NM_025500	mitochondrial ribosomal protein L37	Mrpl37	63.66	62.09	22.4	29.7	chr4	106728478	106739471	-
5991	NM_013550	histone cluster 1, H3a	Hist1h3a	0.09	0.22	0.3	0.3	chr13	23853721	23854255	-
5994	NM_001033430	jumonji C domain-containing histone demethylase 1 homolog D (S. cerevisiae)	Jhdm1d	7.7	7.64	3.3	6.2	chr6	39086618	39156772	-
6004	NM_001033221,NM_001191012	expressed sequence AU023871	AU023871	1.08	1.09	0	0.2	chr17	35199637	35203129	-
6036	NM_153512	potassium voltage-gated channel, subfamily G, member 3	Kcng3	1.96	1.46	1.5	1	chr17	83985296	84031235	-
6065	NM_146055	RIKEN cDNA 2610301G19 gene	2610301G19Rik	11.83	16.16	40.8	66.6	chr14	70537975	70553598	-
6068	NM_007455	adaptor protein complex AP-1, gamma 2 subunit	Ap1g2	9.91	11.95	10.6	11.4	chr14	55717686	55725430	-
6082	NM_213733	aminopeptidase-like 1	Npepl1	11.53	12.9	1.6	0.8	chr2	173935851	173948203	+
6104	NM_134189	UDP-N-acetyl-alpha-D-galactosamine:polypeptide N-acetylgalactosaminyltransferase 10	Galnt10	5.67	5.92	10.7	19.8	chr11	57458943	57601002	+
6144	NM_001081255	leucine-rich repeats and calponin homology (CH) domain containing 3	Lrch3	14.53	14.04	2.4	2.8	chr16	32914185	33016115	+
6159	NM_010890	neural precursor cell expressed, developmentally down-regulated 4	Nedd4	299.1	319.21	206.6	328.3	chr9	72510153	72597655	+
6160	NM_001144855	protein tyrosine phosphatase, receptor type, f polypeptide (PTPRF), interacting protein (liprin), alpha 4	Ppfia4	14.78	13.3	10.2	0.3	chr1	136193359	136229505	-
6167	NM_001034909	predicted gene 6034	Gm6034	0.12	0.31	1.5	1.8	chr17	36179905	36195590	+
6199	NM_203491	cholinergic receptor, muscarinic 2, cardiac	Chrm2	0	0.01	0	0	chr6	36338083	36474774	+
6224	NM_028964	sorting nexin 29	Snx29	7.89	6.24	13.3	6.2	chr16	11322996	11755566	+
6225	NM_001001489,NM_001113385,NM_001113388	cDNA sequence BC021785	BC021785	0.04	0.06	0.5	0.5	chr10	39677866	39706452	-
6230	NM_145920	Ellis van Creveld syndrome 2	Evc2	13.51	19.49	8.1	10.2	chr5	37729716	37816293	+
6245	NM_181345	nucleophosmin/nucleoplasmin 2	Npm2	0.16	0.4	0	0	chr14	71047108	71052891	-
6285	NM_001039515,NM_007487	ADP-ribosylation factor-like 4A	Arl4a	7.6	7.16	538.9	366.7	chr12	40759877	40764574	-
6336	NM_175366	mex3 homolog B (C. elegans)	Mex3b	3.37	3.55	1.2	1.3	chr7	90015842	90020086	+
6355	NM_022653	thimet oligopeptidase 1	Thop1	65.12	60.1	22.8	30.3	chr10	80532827	80545105	+
6356	NM_030207	Sfi1 homolog, spindle assembly associated (yeast)	Sfi1	50.33	47.79	63	33.3	chr11	3031852	3093466	-
6359	NM_138669	eukaryotic translation initiation factor 4A3	Eif4a3	87.66	92.49	176.3	191.6	chr11	119149676	119161357	-
6366	NM_023821	cardiomyopathy associated 5	Cmya5	0.34	0.34	0.6	1.4	chr13	93810669	93914679	-
6369	NM_183259	RIKEN cDNA 2210020M01 gene	2210020M01Rik	0.51	0.59	1.9	0	chr11	115761452	115767583	+
6380	NM_172541	transmembrane protein 120A	Tmem120a	24.04	31.82	9.4	8.6	chr5	136211359	136220042	-
6381	NM_001170912,NM_001170913,NM_181853	tripartite motif-containing 66	Trim66	0.22	0.21	4.5	0.8	chr7	116592514	116651648	-
6414	NM_027462	tryptophanyl tRNA synthetase 2 (mitochondrial)	Wars2	3.01	2.41	3	1.6	chr3	98945012	99024126	+
6427	NM_133788	isoprenylcysteine carboxyl methyltransferase	Icmt	16.24	20.82	2.5	4.7	chr4	151671322	151681235	+
6429	NM_175481	glutamate receptor, ionotropic, kainate 4	Grik4	0.94	0.71	2.3	2.7	chr9	42328494	42752454	-
6458	NM_001145880,NM_146185	zinc finger protein 790	Zfp790	1.87	1.71	41.9	79.6	chr7	30601090	30617061	+
6463	NM_001252654,NM_001252655,NM_001252656,NM_010598	potassium voltage-gated channel, shaker-related subfamily, beta member 2	Kcnab2	1.04	1.11	2.4	5	chr4	151764848	151851658	-
6542	NM_026205	ring finger protein 151	Rnf151	0.17	0.33	13.1	2.3	chr17	24852784	24855002	-
6605	NM_007589	calmodulin 2	Calm2	157.93	140.64	2022	4153.8	chr17	87832740	87846275	-
6614	NM_001252081,NM_001252082,NM_027996	RIKEN cDNA 2310021P13 gene	2310021P13Rik	15.44	23.35	1.4	1.3	chr14	21526773	21542841	+
6621	NM_173386	Mab-21 domain containing 1	Mb21d1	0.75	1.03	1.7	1	chr9	78278324	78290954	-
6666	NM_145536	cDNA sequence BC020535	BC020535	0.47	0.75	2.1	0	chr2	152891737	152907471	+
6681	NM_130860	cyclin-dependent kinase 9 (CDC2-related kinase)	Cdk9	18.1	18.89	40.8	31.2	chr2	32561301	32568304	-
6684	NM_173028	vacuolar protein sorting 13A (yeast)	Vps13a	6.05	6.16	8.8	22.8	chr19	16689855	16855423	-
6691	NM_021416	family with sequence similarity 184, member B	Fam184b	0.65	0.56	2.3	2.7	chr5	45920943	46030740	-
6712	NM_010139	Eph receptor A2	Epha2	77.51	91.54	509.8	79.1	chr4	140857135	140885299	+
6724	NM_199467	MMS22-like, DNA repair protein	Mms22l	29	29.43	27.9	16.7	chr4	24423608	24530095	+
6771	NM_001161628,NM_001161629,NM_029946	EF-hand calcium binding domain 6	Efcab6	0.34	0.37	0.5	3.3	chr15	83697141	83895779	-
6794	NM_172924	RIKEN cDNA C230081A13 gene	C230081A13Rik	7.23	7.2	10.4	12.3	chr9	56048935	56265857	-
6837	NM_010807	MARCKS-like 1	Marcksl1	81.32	89.48	33.8	56.7	chr4	129190824	129193225	+
6854	NM_021501	protein inhibitor of activated STAT 4	Pias4	33.12	30.86	8.5	8	chr10	80616715	80630465	-
6862	NM_001166157	keratin 81	Krt81	0	0	0	0	chr15	101289491	101294196	-
6882	NM_023852	RAB3C, member RAS oncogene family	Rab3c	0.1	0.26	0.6	0.2	chr13	110844395	111070414	-
6950	NM_021395	hypoxia up-regulated 1	Hyou1	105.13	111.56	284	364.7	chr9	44187572	44200452	+
6988	NM_009227	small nuclear ribonucleoprotein E	Snrpe	110.1	117.94	1590.7	1864.6	chr1	135500447	135506857	-
7006	NM_028921,NM_029774	tubulin tyrosine ligase-like family, member 11	Ttll11	0.33	0.46	2.4	1	chr2	35606759	35835144	-
7011	NM_027883	DEAH (Asp-Glu-Ala-His) box polypeptide 34	Dhx34	7.45	6.32	3.3	4.3	chr7	16782569	16807381	-
7012	NM_001110254,NM_177358	zinc finger protein 945	Zfp945	5.1	5.01	28.4	47.2	chr17	22983663	23004101	-
7020	NM_011286	rabphilin 3A	Rph3a	0.26	0.33	0.6	0	chr5	121390508	121459527	-
7048	NM_001201413,NM_001201414,NM_001201415,NM_001201416,NM_009686	amyloid beta (A4) precursor protein-binding, family B, member 2	Apbb2	6.13	5.59	4	3.8	chr5	66689963	67010056	-
7052	NM_025727	kelch-like 10 (Drosophila)	Klhl10	0.56	0.97	2.6	3.9	chr11	100303237	100318338	+
7056	NM_001076791	zinc finger protein 874b	Zfp874b	2.36	2.39	3.8	4.6	chr13	67572448	67585189	-
7085	NM_011993	dihydropyrimidinase-like 4	Dpysl4	2.5	3.23	3.2	5.9	chr7	146271899	146287690	+
7106	NM_001163945,NM_025425	ribosomal protein L3-like	Rpl3l	2.47	2.38	3.1	0.2	chr17	24864773	24873094	+
7108	NM_007504	ATPase, Ca++ transporting, cardiac muscle, fast twitch 1	Atp2a1	0.12	0.15	0.5	4.8	chr7	133589373	133606587	-
7114	NM_018790	activity regulated cytoskeletal-associated protein	Arc	8.08	8.19	0.2	1.4	chr15	74499512	74503000	-
7162	NM_001007575	zinc finger protein 58	Zfp58	3.62	3.05	10.6	12.6	chr13	67591102	67601458	-
7173	NM_201406	phosphatidylinositol glycan anchor biosynthesis, class S	Pigs	35.19	43.1	2.9	13.3	chr11	78141923	78156278	+
7189	NM_001081056	exportin, tRNA (nuclear export receptor for tRNAs)	Xpot	28.17	26.82	26	30.7	chr10	121024435	121063372	-
7195	NM_025595	mitochondrial ribosomal protein L51	Mrpl51	16.38	15.53	10.9	16	chr6	125142217	125144410	+
7237	NM_023229	Fas-activated serine/threonine kinase	Fastk	34.94	38.99	16	13.4	chr5	23946857	23951053	-
7252	NM_153578	non imprinted in Prader-Willi/Angelman syndrome 1 homolog (human)	Nipa1	6	6.65	0.6	1.5	chr7	63233853	63274943	-
7254	NM_001204973,NM_010238	bromodomain containing 2	Brd2	75.66	80.54	54.4	70	chr17	34248963	34259552	-
7262	NM_153533	tensin like C1 domain-containing phosphatase	Tenc1	2.02	2.06	1.1	2.5	chr15	101933418	101946832	+
7273	NM_027366	lymphocyte antigen 6 complex, locus G6E	Ly6g6e	9.08	11.24	8.3	0.9	chr17	35213886	35215749	+
7282	NM_010381	histocompatibility 2, class II antigen E alpha, pseudogene	H2-Ea-ps	0	0	0	0	chr17	34479156	34481590	-
7305	NM_027885	single-strand selective monofunctional uracil DNA glycosylase	Smug1	4.91	4.19	9	9.2	chr15	102983720	102993715	-
7334	NM_134138	proteasome (prosome, macropain) assembly chaperone 2	Psmg2	38.93	33.58	5.5	10.5	chr18	67801252	67813816	+
7337	NM_153805	protein kinase N3	Pkn3	11.98	12.86	21.2	25.8	chr2	29934285	29946539	+
7352	NM_001048192,NM_174849	ATP/GTP binding protein-like 5	Agbl5	13.47	14.32	8.6	5.7	chr5	31191224	31209039	+
7379	NM_021292	Ellis van Creveld gene syndrome	Evc	10.31	12.64	1.3	4.5	chr5	37690409	37728120	-
7381	NM_178641	inositol polyphosphate-5-phosphatase F	Inpp5f	10.01	9.5	1.9	2	chr7	135754878	135839950	+
7395	NM_178793	collagen and calcium binding EGF domains 1	Ccbe1	0.14	0.13	0.3	0.2	chr18	66216509	66451492	-
7447	NM_013733	chromatin assembly factor 1, subunit A (p150)	Chaf1a	56.35	53.15	80.4	55.6	chr17	56179838	56207449	+
7453	NM_133972	armadillo repeat containing 6	Armc6	14.72	14.7	41.8	6.3	chr8	72744091	72758321	-
7503	NM_013471	annexin A4	Anxa4	15.04	11.57	2.9	5.7	chr6	86686833	86743578	-
7549	NM_001009948	neurensin 2	Nrsn2	1.84	2.2	0.8	0	chr2	152194493	152202302	-
7552	NM_010592	Jun proto-oncogene related gene d	Jund	33.22	39.04	170.5	162.7	chr8	73221637	73224515	+
7561	NM_010831	salt inducible kinase 1	Sik1	24.98	22.34	26.1	17.9	chr17	31981194	31992737	-
7580	NM_001199023,NM_001199024,NM_001199025,NM_016915	phospholipase A2, group VI	Pla2g6	29.57	28.11	3.5	7.6	chr15	79116657	79158801	-
7585	NM_001172073,NM_028209	tetratricopeptide repeat domain 4	Ttc4	13.65	11.04	37.6	49.4	chr4	106334412	106351549	-
7603	NM_023045	exportin 7	Xpo7	10.36	9.97	13.3	11.2	chr14	71054052	71166435	-
7611	NM_001113527,NM_020583	interferon-stimulated protein	Isg20	2.35	3	0.9	2.1	chr7	86058650	86065282	+
7713	NM_153157,NM_153458	olfactomedin 3	Olfm3	0.07	0.02	0	0	chr3	114607280	114828174	+
7773	NM_178215	histone cluster 2, H3b	Hist2h3b	0.24	0.19	4.7	17.7	chr3	96072616	96073027	+
7819	NM_001111094	butyrophilin-like 1	Btnl1	0	0.01	0	0	chr17	34514076	34522973	+
7865	NM_008344	insulin-like growth factor binding protein 6	Igfbp6	0.03	0.15	0.3	2.7	chr15	101974616	101979943	+
7914	NM_009109	ryanodine receptor 1, skeletal muscle	Ryr1	3	2.56	10.1	12.3	chr7	29788358	29910170	-
7916	NM_001011732	X Kell blood group precursor related family member 7 homolog	Xkr7	1.47	7.48	0.6	0.1	chr2	152857587	152881511	+
7927	NM_027649	spermatogenesis associated, serine-rich 1	Spats1	8.01	6.81	21.8	3	chr17	45585885	45611887	-
7937	NM_133656	v-crk sarcoma virus CT10 oncogene homolog (avian)	Crk	41.48	49.08	27.9	34.7	chr11	75492811	75519594	+
7938	NM_009081	ribosomal protein L28	Rpl28	382.39	454.53	28.7	56.7	chr7	4744566	4746149	+
7943	NM_201519	mitogen-activated protein kinase kinase kinase kinase 5	Map4k5	12.68	12.66	8.4	10	chr12	70904743	70994150	-
7963	NM_178592	abhydrolase domain containing 16A	Abhd16a	13.21	14.63	6.7	5	chr17	35226235	35239932	+
7976	NM_028865	methyltransferase like 23	Mettl23	7.39	6.93	4.9	6.7	chr11	116704828	116711054	+
8007	NM_001104623	vomeronasal 2, receptor 12	Vmn2r12	0	0	0	0	chr5	109514867	109526883	-
8017	NM_013477	ATPase, H+ transporting, lysosomal V0 subunit D1	Atp6v0d1	66.29	64.36	9.2	4.8	chr8	108048369	108089940	-
8018	NM_030131	cornichon homolog 4 (Drosophila)	Cnih4	12.1	13.35	26.2	13.9	chr1	183081061	183099125	+
8025	NM_001163481,NM_010221	FK506 binding protein 10	Fkbp10	11.24	20.19	5.2	5.4	chr11	100277007	100286154	+
8030	NM_009455	ubiquitin-conjugating enzyme E2E 1	Ube2e1	19.36	19.24	124.7	265.8	chr14	19115242	19164358	-
8068	NM_001242427,NM_153062	solute carrier family 37 (glycerol-3-phosphate transporter), member 1	Slc37a1	8.4	7.57	19.7	2.6	chr17	31432427	31487643	+
8077	NM_001002011,NM_001111102,NM_019390	lamin A	Lmna	10.65	10.88	31.4	13.7	chr3	88285070	88307254	-
8092	NM_153131	unc-5 homolog A (C. elegans)	Unc5a	0.4	1.22	0.2	0.9	chr13	55050792	55107379	+
8099	NM_001159532,NM_019784	testis expressed gene 21	Tex21	11.89	11.26	375.6	239.9	chr12	77299676	77347733	-
8117	NM_144525	transmembrane protein 214	Tmem214	34.03	38.33	51.2	35.8	chr5	31172019	31179840	+
8212	NM_016910	protein phosphatase 1D magnesium-dependent, delta isoform	Ppm1d	15.66	16.37	70.7	51.8	chr11	85124755	85160573	+
8225	NM_027975	family with sequence similarity 83, member D	Fam83d	20.66	23.37	1.7	3.1	chr2	158593834	158612373	+
8226	NM_001111121	coiled-coil domain containing 6	Ccdc6	22.46	19.39	15.7	9	chr10	69559868	69655948	+
8233	NM_001085355	AT rich interactive domain 1B (SWI-like)	Arid1b	4.61	4.59	18	19.5	chr17	4995073	5347656	+
8238	NM_026913	MIT, microtubule interacting and transport, domain containing 1	Mitd1	14.08	13.27	438.4	416.7	chr1	37935734	37947256	-
8240	NM_011970	proteasome (prosome, macropain) subunit, beta type 2	Psmb2	123.3	126.43	36.1	103	chr4	126354886	126386959	+
8262	NM_023672,NM_198438	single-stranded DNA binding protein 3	Ssbp3	32.01	30.69	49.6	69.6	chr4	106584074	106722299	+
8296	NM_010726	phytanoyl-CoA hydroxylase	Phyh	19.85	23.07	18.8	13.2	chr2	4840041	4859789	+
8305	NM_199310	coiled-coil domain containing 32	Ccdc32	4.86	4.56	0.7	1.3	chr2	118843514	118855129	-
8310	NM_009950	CASP2 and RIPK1 domain containing adaptor with death domain	Cradd	23.35	21.33	42.4	27	chr10	94637379	94786731	-
8316	NM_001081120	family with sequence similarity 89, member A	Fam89a	1.43	1.49	0.6	0.2	chr8	127264156	127275709	-
8354	NM_173771	RIKEN cDNA 4933406M09 gene	4933406M09Rik	0.15	0.06	0.3	0.3	chr1	136282516	136287560	+
8357	NM_199197	ribosome binding factor A	Rbfa	21.82	27.85	10.4	6	chr18	80389002	80397358	-
8393	NM_145398	CAS1 domain containing 1	Casd1	11.69	13.2	3.5	5.7	chr6	4551065	4593381	+
8399	NM_178879	UDP-GlcNAc:betaGal beta-1,3-N-acetylglucosaminyltransferase 9, pseudogene	B3gnt9-ps	1.99	3.03	1.4	12.4	chr8	107776537	107779051	-
8424	NM_001166642,NM_001166643,NM_138681	breast carcinoma amplified sequence 3	Bcas3	16.04	12.6	6.6	5.3	chr11	85166665	85639560	+
8431	NM_001164564,NM_178444,NM_198724,NM_198725	EGF-like domain 7	Egfl7	22.85	24.48	16	25.1	chr2	26436575	26448202	+
8453	NM_008988	immunoglobulin superfamily, DCC subclass, member 3	Igdcc3	10.51	11.46	3.4	1.9	chr9	64988995	65033677	+
8454	NM_178205	histone cluster 1, H3e	Hist1h3e	1.16	0.29	2.3	20.6	chr13	23653823	23654234	-
8492	NM_001081651	RAB42, member RAS oncogene family	Rab42	0.36	0.21	0.6	0.4	chr4	131858108	131859271	-
8506	NM_001081557,NM_001195565	calmodulin binding transcription activator 1	Camta1	4.28	5.61	14	26.5	chr4	150433631	151235877	-
8533	NM_001039669,NM_178787	intermediate filament family orphan 1	Iffo1	6.81	7.41	1.9	1.6	chr6	125095258	125111800	+
8546	NM_011817	growth arrest and DNA-damage-inducible 45 gamma	Gadd45g	10.26	7.01	23.3	1.8	chr13	51942043	51943843	+
8547	NM_194350	v-maf musculoaponeurotic fibrosarcoma oncogene family, protein A (avian)	Mafa	2.7	5.23	3.3	0.8	chr15	75577272	75578352	-
8553	NM_001081097	glutamate receptor, ionotropic, kainate 3	Grik3	14.5	17.53	7.4	4.2	chr4	125168074	125391417	+
8556	NM_009438	ribosomal protein L13A	Rpl13a	659.3	726.95	2101.1	2115.7	chr7	52380932	52384115	-
8566	NM_001008547	RIKEN cDNA 1700001J03 gene	1700001J03Rik	0.69	0.25	1.2	0.2	chr5	146994025	146996880	-
8580	NM_019747	zinc finger protein 113	Zfp113	0.83	1.43	6.5	2.8	chr5	138580929	138596972	-
8593	NM_001081320,NM_028061	cytochrome b-561 domain containing 1	Cyb561d1	1.67	1.78	1.3	1.3	chr3	107998688	108003752	-
8594	NM_001195710	transmembrane protein 95	Tmem95	0.3	0.37	1	0	chr11	69690185	69691520	-
8624	NM_001008424	corneodesmosin	Cdsn	0.9	1.37	5.6	0.4	chr17	35689072	35694125	+
8640	NM_145610	peter pan homolog (Drosophila)	Ppan	84.42	88.42	26.4	17.5	chr9	20692618	20696623	+
8650	NM_028083	chromatin assembly factor 1, subunit B (p60)	Chaf1b	55.55	55.59	17.1	21.3	chr16	93884145	93906351	+
8690	NM_177005	glycosyltransferase 1 domain containing 1	Glt1d1	18.67	18.9	26.3	3.8	chr5	128112631	128187890	+
8711	NM_025691	signal recognition particle 72	Srp72	46.83	44.93	52.3	71.8	chr5	77403725	77428960	+
8744	NM_145510	RAB interacting factor	Rabif	23.61	23.84	10.3	4	chr1	136391236	136404461	+
8773	NM_172854	olfactomedin-like 2A	Olfml2a	0.49	0.66	0.8	2.1	chr2	38787499	38816105	+
8785	NM_013767	casein kinase 1, epsilon	Csnk1e	63.4	60.29	19.3	16.6	chr15	79248281	79272487	-
8796	NM_001253759,NM_172813	ecto-NOX disulfide-thiol exchanger 1	Enox1	12.48	10.57	33.3	1	chr14	77556569	78121570	+
8817	NM_001163138	caspase recruitment domain family, member 6	Card6	1.09	1.08	1.9	1.7	chr15	5047438	5058533	-
8833	NM_133229	ripply3 homolog (zebrafish)	Ripply3	0.2	0.47	0.2	0.7	chr16	94550028	94558542	+
8835	NM_177708	reticulon 4 receptor-like 1	Rtn4rl1	1.75	2.58	0.9	4	chr11	75007494	75081264	+
8850	NM_178188	histone cluster 1, H2ad	Hist1h2ad	0.12	0	2.2	13.9	chr13	23666339	23666732	+
8854	NM_027475	ecdysoneless homolog (Drosophila)	Ecd	23.63	22.65	153.2	209.3	chr14	21139080	21167343	-
8866	NM_008718	neuronal PAS domain protein 1	Npas1	1.13	6.26	0	0.7	chr7	17041069	17062129	-
8874	NM_007602	calpain 5	Capn5	7.96	7.2	0.7	0.5	chr7	105270074	105326703	-
8926	NM_133249	peroxisome proliferative activated receptor, gamma, coactivator 1 beta	Ppargc1b	2.66	2.47	0.6	0.9	chr18	61457789	61560085	-
8932	NM_010710	LIM homeobox protein 2	Lhx2	0.89	1.32	0.4	0.2	chr2	38206827	38225248	+
8958	NM_001190830,NM_010589	Janus kinase 3	Jak3	12.86	13.05	2.5	6.3	chr8	74200281	74214476	+
8968	NM_175092	ras homolog gene family, member f	Rhof	1.71	2.18	9.7	5.2	chr5	123568188	123582638	-
9044	NM_010480	heat shock protein 90, alpha (cytosolic), class A member 1	Hsp90aa1	411.03	393.4	245.9	178.4	chr12	111929245	111934605	-
9046	NM_001130194	bestrophin 2	Best2	0.38	0.44	0.2	0.3	chr8	87531101	87538307	-
9064	NM_007498	activating transcription factor 3	Atf3	0.51	0.87	0.7	3.5	chr1	192994175	193007212	-
9091	NM_146915	olfactory receptor 1336	Olfr1336	0	0	0	0	chr7	6413221	6414166	+
9101	NM_178628	atlastin GTPase 1	Atl1	2.39	2.6	1.3	0.6	chr12	70994091	71065072	+
9201	NM_019444	receptor (calcitonin) activity modifying protein 2	Ramp2	2.72	7.3	1.8	9.6	chr11	101107647	101109564	+
9220	NM_133928	coiled-coil-helix-coiled-coil-helix domain containing 4	Chchd4	51.02	46.83	187.8	128.9	chr6	91414269	91423417	-
9238	NM_010350	glutamate receptor, ionotropic, NMDA2C (epsilon 3)	Grin2c	0.13	0.38	0	0.3	chr11	115110482	115128557	-
9247	NM_001004191	predicted gene 5617	Gm5617	3.75	2.96	0.9	2.7	chr9	48303447	48304080	+
9267	NM_013531	guanine nucleotide binding protein (G protein), beta 4	Gnb4	9.24	7.28	9.6	5.7	chr3	32482449	32515457	-
9271	NM_008716	notch 3	Notch3	37.27	44.82	8.6	21.6	chr17	32257837	32303797	-
9288	NM_001098203,NM_010430	hypermethylated in cancer 1	Hic1	0.63	1.28	0	0.5	chr11	74978066	74983757	-
9290	NM_172719	GCN1 general control of amino-acid synthesis 1-like 1 (yeast)	Gcn1l1	37.43	38.95	25.5	26.5	chr5	116015271	116072663	+
9291	NM_001163996	zinc finger protein 605	Zfp605	4.77	4.01	18.3	16.9	chr5	110539110	110558813	+
9295	NM_025504	ATP5S-like	Atp5sl	15.67	13.61	79.7	79.4	chr7	26404511	26410569	+
9304	NM_177292	WSC domain containing 2	Wscd2	2.92	2.47	2.4	0	chr5	113919466	114039679	+
9307	NM_001253814,NM_027922	ankyrin repeat and LEM domain containing 2	Ankle2	27.49	26.95	28.5	23.8	chr5	110660022	110685670	+
9315	NM_001080808	coiled-coil domain containing 64	Ccdc64	13.55	19.91	11.5	5.9	chr5	116099294	116181568	-
9327	NM_024196	TBC1 domain family, member 20	Tbc1d20	16.65	13.06	2.9	4.7	chr2	152119607	152138326	+
9334	NM_013663	serine/arginine-rich splicing factor 3	Srsf3	58.7	59.22	377.8	407.9	chr17	29169604	29180317	+
9341	NM_001025573	RIKEN cDNA 2010107G12 gene	2010107G12Rik	0.19	0.27	1	0.2	chr6	34895294	34927999	-
9348	NM_021331	glucose-6-phosphatase, catalytic, 2	G6pc2	0.45	0.15	0.1	0	chr2	69058054	69066045	+
9349	NM_021720	downstream neighbor of SON	Donson	19.1	22.54	1.5	1	chr16	91679509	91688973	-
9354	NM_178196	histone cluster 1, H2bg	Hist1h2bg	0.43	0.13	35.9	165.3	chr13	23663268	23663883	+
9373	NM_001190817,NM_007869	DnaJ (Hsp40) homolog, subfamily C, member 1	Dnajc1	10.15	10.85	5.7	5.5	chr2	18127959	18314457	-
9403	NM_020044,NM_022964	linker for activation of T cells family, member 2	Lat2	3.65	3.26	0.5	0	chr5	135076134	135090893	-
9404	NM_009860	cell division cycle 25C	Cdc25c	15.63	17.08	3.7	11.4	chr18	34892650	34911187	-
9416	NM_027222	RIKEN cDNA 2010001M09 gene	2010001M09Rik	0.17	0.39	0	1.2	chr18	35806918	35809021	-
9456	NM_008759	SEBOX homeobox	Sebox	0	0.03	0	0	chr11	78317014	78318584	+
9468	NM_001163165,NM_001163166,NM_010440	high mobility group 20B	Hmg20b	28.66	29.42	22.9	18.8	chr10	80808790	80813202	-
9473	NM_009281	zinc finger protein 143	Zfp143	26.92	23.86	65.4	89.6	chr7	117205215	117238906	+
9479	NM_177667	tetratricopeptide repeat domain 22	Ttc22	0.03	0.15	1.6	0	chr4	106295053	106312792	+
9519	NM_144923	biliverdin reductase B (flavin reductase (NADPH))	Blvrb	38.03	27.81	114.3	124.1	chr7	28232996	28251000	+
9525	NM_144836	solute carrier family 17 (sodium phosphate), member 2	Slc17a2	0.01	0	0	0	chr13	23898895	23915394	+
9543	NM_025486	transmembrane protein 208	Tmem208	29.88	31.5	131	119.7	chr8	107850263	107852957	+
9550	NM_001199234,NM_001199235,NM_001199236,NM_032610	spectrin beta 4	Spnb4	13.16	16	72.5	34.1	chr7	28141401	28231608	-
9555	NM_148951	GIPC PDZ domain containing family, member 3	Gipc3	0.31	0.39	0.5	0	chr10	80800506	80806011	-
9556	NM_054099	RIKEN cDNA 1110038F14 gene	1110038F14Rik	19.23	19.25	121.3	76	chr15	76778973	76781161	+
9563	NM_001178058,NM_001178059,NM_001178060,NM_153162	thioredoxin reductase 3	Txnrd3	4.97	5.41	2.2	1.8	chr6	89593981	89625523	+
9564	NM_001039700,NM_181544	polycystic kidney disease 1 like 3	Pkd1l3	4.76	3.9	0.1	0	chr8	112138416	112196492	+
9594	NM_001167736,NM_025351	coiled-coil-helix-coiled-coil-helix domain containing 6	Chchd6	20.23	15.91	68.5	109.5	chr6	89333139	89545646	-
9600	NM_001253817,NM_001253819,NM_001253820,NM_172608	transmembrane protein 184b	Tmem184b	42.27	41.82	2.7	3.1	chr15	79191113	79233733	-
9609	NM_145450	cDNA sequence BC022687	BC022687	1.74	1.81	1.5	1.5	chr12	114047185	114054456	+
9653	NM_001080819	AT rich interactive domain 1A (SWI-like)	Arid1a	60.65	59.92	53.5	25.3	chr4	133234922	133309526	-
9678	NM_175507	transmembrane protein 20	Tmem20	20.04	21.94	15.2	9.8	chr19	38470469	38480097	+
9699	NM_029734	WDYHV motif containing 1	Wdyhv1	18.54	14.69	3.3	7.4	chr15	57972990	57990209	+
9709	NM_013859	zinc finger, HIT domain containing 2	Znhit2	6.21	6.73	1.3	2.2	chr19	6061206	6062468	+
9722	NM_172503	zinc finger, SWIM domain containing 4	Zswim4	14.52	17.77	12.6	13.3	chr8	86734840	86760941	-
9725	NM_007970	enhancer of zeste homolog 1 (Drosophila)	Ezh1	11.41	10.05	6.2	10.4	chr11	101052428	101087764	-
9731	NM_001190974,NM_001190975,NM_009465	AXL receptor tyrosine kinase	Axl	2.68	2.78	0.9	6.3	chr7	26541518	26573752	-
9735	NM_001081037,NM_001242411	SLIT-ROBO Rho GTPase activating protein 1	Srgap1	1.98	1.5	1	1.9	chr10	121218046	121484371	-
9744	NM_026530	MPN domain containing	Mpnd	28.55	32.24	143.8	143.7	chr17	56148623	56156206	+
9765	NM_178626	CDC42 small effector 2	Cdc42se2	33.48	31.56	143.2	141.8	chr11	54530916	54601205	-
9766	NM_177158	Ras and Rab interactor-like	Rinl	12.78	12.36	20.8	0.4	chr7	29573987	29583984	+
9767	NM_178892	TCDD-inducible poly(ADP-ribose) polymerase	Tiparp	23.09	21.32	5.7	5.9	chr3	65332368	65359440	+
9781	NM_001252473,NM_001252474,NM_001252475,NM_028751	tight junction associated protein 1	Tjap1	33.17	32.43	39.9	30.7	chr17	46394799	46419975	-
9788	NM_001159548,NM_001159549,NM_010264	nuclear receptor subfamily 6, group A, member 1	Nr6a1	30.6	30.93	36.9	57.9	chr2	38578893	38781981	-
9797	NM_009233	SRY-box containing gene 1	Sox1	4.87	8.46	6.3	5.3	chr8	12395518	12399555	+
9847	NM_001177464,NM_183033	zinc finger protein 516	Zfp516	21.55	21.66	36.4	67.7	chr18	83080270	83174706	+
9858	NM_001081667	kelch-like 34 (Drosophila)	Klhl34	1.03	0.93	0.3	0	chrX	154256366	154258301	+
9862	NM_025897,NM_133951	ribosomal RNA processing 8, methyltransferase, homolog (yeast)	Rrp8	3.98	3.78	12.3	19.6	chr7	112880243	112885899	-
9888	NM_026069	ribosomal protein L37	Rpl37	225.69	251.29	104.7	144.7	chr15	5066612	5069140	+
9928	NM_133918	elastin microfibril interfacer 1	Emilin1	4.93	6.14	57.2	130.7	chr5	31216158	31223646	+
9930	NM_011818	germ cell-less homolog 1 (Drosophila)	Gmcl1	16	17.69	232.3	193.5	chr6	86641761	86683372	-
9941	NM_029157	splicing factor 3a, subunit 3	Sf3a3	67.5	65.3	639.1	612.5	chr4	124392104	124409666	+
9960	NM_033601	B cell leukemia/lymphoma 3	Bcl3	22.26	18.49	2.3	0.9	chr7	20393810	20408104	-
9989	NM_001195091	predicted gene 6537	Gm6537	0.56	0.72	0.3	0	chr7	29541192	29543983	+
10018	NM_001039214	mex3 homolog C (C. elegans)	Mex3c	20.06	20.53	3.7	4.9	chr18	73732358	73752232	+
10030	NM_009872	cyclin-dependent kinase 5, regulatory subunit 2 (p39)	Cdk5r2	4.58	10.39	0.6	2.4	chr1	74901602	74904306	+
10093	NM_011890	sarcoglycan, beta (dystrophin-associated glycoprotein)	Sgcb	5.47	10.91	100.7	179.6	chr5	74023987	74038970	-
10120	NM_009663	arachidonate 5-lipoxygenase activating protein	Alox5ap	14.88	16.75	12.9	2.2	chr5	150076633	150099623	+
10132	NM_145954	aldehyde dehydrogenase 16 family, member A1	Aldh16a1	30.73	30.54	8	5.9	chr7	52397209	52409908	-
10139	NM_026315	RIKEN cDNA 1700011L22 gene	1700011L22Rik	0.1	0.4	0.3	0	chr8	81734328	81772482	-
10182	NM_175028	ADNP homeobox 2	Adnp2	20.97	21.26	13.2	18.8	chr18	80323873	80348221	-
10192	NM_013725	ribosomal protein S11	Rps11	439.11	495.48	255.3	857.8	chr7	52377757	52379759	-
10198	NM_001102458,NM_018745	antizyme inhibitor 1	Azin1	35.34	32.16	11	18.2	chr15	38417184	38449021	-
10208	NM_001205070,NM_001205071,NM_001205072,NM_001205073,NM_025368	Josephin domain containing 2	Josd2	7.61	6.89	27.3	43.1	chr7	51723349	51727028	+
10241	NM_175655	histone cluster 1, H4f	Hist1h4f	0	0.12	13.8	53.4	chr13	23643200	23643512	-
10252	NM_022415	prostaglandin E synthase	Ptges	2.4	2.98	0.6	4.3	chr2	30744990	30758817	-
10268	NM_001126487	HEAT repeat containing 8	Heatr8	0.68	0.61	0.4	0	chr4	106353021	106400535	-
10313	NM_001243049,NM_001243050,NM_001243051,NM_016920	ATPase, H+ transporting, lysosomal V0 subunit A1	Atp6v0a1	29.12	34.58	10.8	38.6	chr11	100870765	100925031	+
10335	NM_025412	pyrroline-5-carboxylate reductase-like	Pycrl	25.43	25.87	15.6	38	chr15	75746892	75751990	-
10344	NM_172146	phosphoribosyl pyrophosphate amidotransferase	Ppat	31.52	32.29	220.2	219.4	chr5	77342273	77380603	-
10376	NM_030028	transmembrane protein 190	Tmem190	0.35	0.47	0	1.9	chr7	4734541	4735942	+
10380	NM_026406	ring finger protein 115	Rnf115	20.47	18.07	24.4	25	chr3	96531533	96595078	+
10388	NM_008081	beta-1,4-N-acetyl-galactosaminyl transferase 2	B4galnt2	4.01	4.06	0.2	0	chr11	95724872	95776185	-
10391	NM_001163645,NM_027881	oxysterol binding protein-like 3	Osbpl3	2.28	2.74	6.7	7	chr6	50243325	50406169	-
10402	NM_178183	histone cluster 1, H2ak	Hist1h2ak	0.4	0.4	5.5	23	chr13	21845303	21845696	-
10407	NM_020043	immunoglobulin superfamily, DCC subclass, member 4	Igdcc4	15.97	19.04	7.4	8.9	chr9	64949301	64985750	+
10412	NM_030609	histone cluster 1, H1a	Hist1h1a	1.51	1.65	8.4	24.1	chr13	23855536	23856283	+
10447	NM_144811	chromobox 7	Cbx7	55.59	57.65	55	62.8	chr15	79746236	79763076	-
10533	NM_008503	ribosomal protein S2	Rps2	591.54	619.48	245.8	179	chr17	24857007	24858872	+
10535	NM_001159729,NM_008999	RAB23, member RAS oncogene family	Rab23	18.75	18.54	30.8	25.8	chr1	33776740	33799409	+
10574	NM_025753	transmembrane 239	Tmem239	0.04	0.03	0	0	chr2	130232257	130233530	+
10588	NM_197980	COX19 cytochrome c oxidase assembly homolog (S. cerevisiae)	Cox19	15.63	12.95	23.7	21.3	chr5	139813775	139821120	-
10639	NM_029736	solute carrier family 10 (sodium/bile acid cotransporter family), member 7	Slc10a7	19.67	21.14	42.2	33.4	chr8	81033233	81257904	+
10651	NM_028662	solute carrier family 35, member B2	Slc35b2	12.07	16.48	17.6	12.6	chr17	45701100	45704618	+
10671	NM_011039	paired box gene 7	Pax7	0.07	0.11	1.3	0.2	chr4	139293995	139388883	-
10678	NM_001013784	RIKEN cDNA E130309D14 gene	E130309D14Rik	7.9	7.54	12.4	1.5	chr11	74433106	74455018	+
10690	NM_177922	mitogen-activated protein kinase 15	Mapk15	2.57	2.4	1	1	chr15	75824198	75829583	+
10727	NM_001038703,NM_030258	G protein-coupled receptor 146	Gpr146	0.62	0.87	0	0	chr5	139856620	139872368	+
10729	NM_001102423,NM_001102424,NM_001102425,NM_172675	syntaxin 16	Stx16	18.35	19.4	334	333.6	chr2	173902551	173925272	+
10732	NM_007763	cysteine-rich protein 1 (intestinal)	Crip1	84.36	75.45	47.9	31.2	chr12	114390222	114392090	+
10739	NM_001033276	myeloid/lymphoid or mixed-lineage leukemia 2	Mll2	10.97	9.14	6.4	8	chr15	98662099	98701636	-
10761	NM_001080813,NM_029423	RAB11 family interacting protein 1 (class I)	Rab11fip1	10.02	9.24	3	2.8	chr8	28249244	28285118	-
10767	NM_177167	protein phosphatase 1E (PP2C domain containing)	Ppm1e	1.83	3.44	0.6	2.1	chr11	87040407	87172496	-
10778	NM_001170855,NM_178872	tripartite motif-containing 36	Trim36	3.91	3.15	6.1	2.2	chr18	46324953	46372261	-
10791	NM_207228	testis specific 10	Tsga10	3.26	2.32	3.5	3.6	chr1	37811620	37921924	-
10794	NM_026508	TNF receptor-associated protein 1	Trap1	108.32	102.89	56.9	31.6	chr16	4039976	4077810	-
10800	NM_177656	RIKEN cDNA 6820408C15 gene	6820408C15Rik	1.28	1.04	2.9	3.3	chr2	152241322	152270064	+
10827	NM_011973	serine/threonine kinase 30	Stk30	20.67	17.6	30.8	23.3	chr12	112046007	112079149	-
10830	NM_133916	eukaryotic translation initiation factor 3, subunit B	Eif3b	157.11	141.75	770.4	1254.1	chr5	140895258	140919312	+
10836	NM_011396	solute carrier family 22 (organic cation transporter), member 5	Slc22a5	7.73	5.25	0.4	0.5	chr11	53678043	53705205	-
10862	NM_153133	retinol dehydrogenase 9	Rdh9	0.03	0.02	0.1	0	chr10	127213460	127229753	+
10874	NM_198666	predicted gene 9758	Gm9758	0	0	0	0	chr5	14910123	14914889	-
10888	NM_001271347,NM_001271348,NM_001271349,NM_134015	F-box and WD-40 domain protein 11	Fbxw11	21.17	20.46	15.7	21.1	chr11	32542554	32646814	+
10917	NM_001045529	microrchidia 3	Morc3	40.69	38.34	17.7	17.3	chr16	93832365	93876318	+
10935	NM_001081057	tectonin beta-propeller repeat containing 2	Tecpr2	5	4.81	119.2	117.9	chr12	112127473	112210604	+
10938	NM_029617	cancer susceptibility candidate 5	Casc5	15.11	14.56	13.1	26.5	chr2	118872854	118929857	+
10975	NM_001146005,NM_176912	G protein-coupled receptor 77	Gpr77	0.05	0.05	0	0	chr7	16819933	16829503	-
10989	NM_001038608,NM_001042408,NM_025299,NM_178604	thioredoxin-like 4A	Txnl4a	27.51	27.24	183.4	90.5	chr18	80403536	80422590	+
10996	NM_001029912	zinc finger, SWIM domain containing 5	Zswim5	4.99	6.85	0.6	1.4	chr4	116550006	116661710	+
11008	NM_177879	sidekick homolog 1 (chicken)	Sdk1	0.7	0.56	0.8	0.2	chr5	141717487	142689745	+
11029	NM_025716	SPRY domain containing 4	Spryd4	14.84	14.78	38.7	21.2	chr10	127646965	127648850	-
11033	NM_175664	histone cluster 1, H2bb	Hist1h2bb	0.34	0.17	33.3	87.7	chr13	23838602	23839070	+
11084	NM_001252547,NM_013781	SH2 domain containing 3C	Sh2d3c	1.86	2.32	1.1	2.9	chr2	32576574	32610527	+
11115	NM_001017525,NM_028709	BTB (POZ) domain containing 11	Btbd11	6.42	6.02	8	1.4	chr10	84849558	85123037	+
11148	NM_010593	junction plakoglobin	Jup	35.57	35.95	11.2	6.1	chr11	100230169	100259104	-
11154	NM_033217	nerve growth factor receptor (TNFR superfamily, member 16)	Ngfr	4.64	3.56	7.2	3.1	chr11	95430139	95449012	-
11159	NM_152923	potassium voltage-gated channel, subfamily Q, member 3	Kcnq3	2.02	1.29	1.1	5	chr15	65826476	66117786	-
11189	NM_001127324,NM_007948	excision repair cross-complementing rodent repair deficiency, complementation group 1	Ercc1	6.55	6.01	9.2	10.8	chr7	19930419	19941873	+
11208	NM_025991	kelch repeat and BTB (POZ) domain containing 4	Kbtbd4	14.96	13.32	108.1	97.7	chr2	90744942	90750717	+
11256	NM_026031	UTP11-like, U3 small nucleolar ribonucleoprotein, (yeast)	Utp11l	54.67	54.87	41.5	39.6	chr4	124356007	124370798	-
11274	NM_133967	zinc finger, DHHC domain containing 7	Zdhhc7	9.27	12.42	0.3	1	chr8	122604994	122625372	-
11298	NM_011247,NM_175023	retinoblastoma binding protein 6	Rbbp6	26.48	23.57	136.8	105.1	chr7	130114077	130146086	+
11309	NM_010752	MAD1 mitotic arrest deficient 1-like 1	Mad1l1	22.36	21.22	11.5	16.8	chr5	140484642	140797506	-
11310	NM_152895	lysine (K)-specific demethylase 5B	Kdm5b	72.92	68.71	30.2	24.4	chr1	136456754	136529455	+
11311	NM_033596	histone cluster 2, H4	Hist2h4	0.14	0	15	27.8	chr3	96066892	96067240	-
11380	NM_001081167	UDP-GlcNAc:betaGal beta-1,3-N-acetylglucosaminyltransferase 6 (core 3 synthase)	B3gnt6	0.22	0.21	0	0	chr7	105340924	105347985	-
11389	NM_001081475,NM_016777	nuclear autoantigenic sperm protein (histone-binding)	Nasp	242.51	219.34	344.9	539.9	chr4	116273656	116300556	-
11401	NM_025998	Na+/K+ transporting ATPase interacting 1	Nkain1	29.45	35.12	1.2	1.8	chr4	130125704	130169623	+
11455	NM_080555	phosphatidic acid phosphatase type 2B	Ppap2b	34.24	32.21	47.7	23.6	chr4	104829951	104905372	+
11463	NM_178939	p53 and DNA damage regulated 1	Pdrg1	38.65	38.27	232.2	276.4	chr2	152834625	152841119	-
11470	NM_001165949,NM_018812,NM_146135	protein inhibitor of activated STAT 3	Pias3	7.95	10.67	6.1	5.8	chr3	96500297	96509993	+
11480	NM_175277	bolA-like 3 (E. coli)	Bola3	8.15	7.18	8.9	8.3	chr6	83299477	83308386	+
11484	NM_001163760,NM_001163761,NM_001163762,NM_172286	RIKEN cDNA 6430548M08 gene	6430548M08Rik	0.14	0.3	2	3.8	chr8	122638051	122689207	+
11496	NM_010180	fibulin 1	Fbln1	23.66	34.93	1.6	7.8	chr15	85036437	85116724	+
11512	NM_183020	ataxin 2-like	Atxn2l	98.8	97.53	25.9	45.1	chr7	133635221	133646816	-
11542	NM_001100458,NM_001146045	family with sequence similarity 169, member A	Fam169a	42.49	43.57	42.4	37.5	chr13	97837241	97899477	+
11560	NM_001165892,NM_145487	proline-rich polypeptide 3	Prr3	9.89	9.14	54.7	44.2	chr17	36109483	36116412	-
11567	NM_027513	nucleoporin 205	Nup205	33.17	31.25	51.4	74.3	chr6	35127615	35197598	+
11579	NM_153599	cyclin-dependent kinase 8	Cdk8	25.06	23.91	38.2	36.7	chr5	147043250	147114450	+
11585	NM_133231	regulatory factor X-associated protein	Rfxap	7.3	8.55	22.9	41.1	chr3	54607036	54611713	-
11588	NM_182993	solute carrier family 17 (sodium-dependent inorganic phosphate cotransporter), member 7	Slc17a7	2.52	3.08	0.4	0.2	chr7	52419290	52431509	+
11598	NM_183426	strawberry notch homolog 2 (Drosophila)	Sbno2	17.83	16.87	11	7.8	chr10	79519758	79565447	-
11644	NM_001081017	unc-79 homolog (C. elegans)	Unc79	0.09	0.42	0.1	0	chr12	104187068	104422207	+
11651	NM_027436	mitochondrial intermediate peptidase	Mipep	5.86	5.88	4.3	7	chr14	61403402	61522450	+
11659	NM_001199301,NM_080644	calcium channel, voltage-dependent, gamma subunit 5	Cacng5	0.47	0.87	0.6	0	chr11	107735918	107776369	-
11683	NM_178211	histone cluster 1, H4k	Hist1h4k	0.16	0.12	0.2	0	chr13	21842062	21842374	-
11726	NM_001110101,NM_001204273,NM_001204274,NM_030597	LSM2 homolog, U6 small nuclear RNA associated (S. cerevisiae)	Lsm2	73.03	69.92	38	64.9	chr17	35118798	35122838	+
11746	NM_001042660	SMAD family member 7	Smad7	14.58	12.87	13.1	7.6	chr18	75527018	75555588	+
11752	NM_181322	CCCTC-binding factor	Ctcf	37.73	40.04	257.3	341	chr8	108160437	108206822	+
11759	NM_172260	centrosomal protein 68	Cep68	24.55	23.72	7.2	4.9	chr11	20127039	20149427	-
11780	NM_001081040	coenzyme Q10 homolog A (yeast)	Coq10a	3.86	4.01	1.7	2.4	chr10	127800152	127807093	-
11792	NM_024288	required for meiotic nuclear division 5 homolog A (S. cerevisiae)	Rmnd5a	30.22	29.73	41.5	47.6	chr6	71338627	71390631	-
11805	NM_001168471,NM_001168472,NM_026556	dynein light chain LC8-type 2	Dynll2	38.66	42.1	297.8	200.6	chr11	87793026	87811800	-
11808	NM_010236	folylpolyglutamyl synthetase	Fpgs	44.98	44.14	67.5	36.3	chr2	32538128	32549695	-
11813	NM_001110015,NM_001110016,NM_144863	WD repeat domain 36	Wdr36	28.03	28.21	16.9	38.6	chr18	32996878	33026074	+
11822	NM_001162998	RIKEN cDNA 1110017F19 gene	1110017F19Rik	0.32	0.32	0	0	chr11	115773330	115775231	+
11844	NM_021565	midnolin	Midn	45.98	41.35	16.1	22.1	chr10	79611034	79621112	+
11845	NM_009328	transcription factor 15	Tcf15	45.85	63.8	616.7	69.3	chr2	151969344	151974832	+
11848	NM_011707	vitronectin	Vtn	0	0.04	0	0	chr11	78312621	78315827	+
11854	NM_009337	T cell lymphoma breakpoint 1	Tcl1	32.23	27.06	11	0.4	chr12	106454964	106460947	-
11896	NM_019943	poly (A) polymerase beta (testis specific)	Papolb	1.84	1.75	5.4	3.6	chr5	143003693	143006030	-
11914	NM_144879	vasohibin 2	Vash2	4.18	4.39	2	5.3	chr1	192771524	192802877	-
11920	NM_026111	glutaminyl-peptide cyclotransferase-like	Qpctl	3.89	5.09	0.1	0.5	chr7	19725565	19734545	-
11939	NM_175030	Tctex1 domain containing 4	Tctex1d4	0.48	0.81	0.9	0	chr4	116799417	116801335	+
12012	NM_012056	FK506 binding protein 9	Fkbp9	55.13	76.26	20	32.4	chr6	56782052	56829354	+
12090	NM_016876	eukaryotic translation initiation factor 3, subunit G	Eif3g	102.55	106.94	88.3	101.2	chr9	20698792	20703034	-
12120	NM_146065	activating transcription factor 7	Atf7	5.28	6.08	10.8	17.1	chr15	102367074	102455852	-
12127	NM_001164411,NM_001164412,NM_001164413,NM_001164414,NM_016877	CCR4-NOT transcription complex, subunit 4	Cnot4	10.71	9.49	3.7	6	chr6	34972064	35083737	-
12131	NM_001143671,NM_001143672	family with sequence similarity 70, member B	Fam70b	0.04	0	0	0	chr8	13435458	13461451	+
12132	NM_001040398	SET domain containing 1B	Setd1b	6.07	5.61	11.4	4	chr5	123592201	123618639	+
12133	NM_027207	RIKEN cDNA 1600002K03 gene	1600002K03Rik	5.14	5.79	4.2	4	chr10	79635688	79637864	+
12198	NM_027909	C2 calcium-dependent domain containing 2-like	C2cd2l	3.38	3.95	0.7	2.7	chr9	44117319	44128365	-
12200	NM_001081652	NAC alpha domain containing	Nacad	0.34	0.4	0	0.6	chr11	6497825	6506057	-
12205	NM_001083927,NM_001083928,NM_009389	transducin-like enhancer of split 3, homolog of Drosophila E(spl)	Tle3	24.84	25.52	33.7	68.9	chr9	61220172	61266304	+
12238	NM_001077424	alpha-1,4-N-acetylglucosaminyltransferase	A4gnt	0	0	0	0	chr9	99512920	99522786	+
12252	NM_001029935	tripartite motif-containing 38	Trim38	0.45	0.28	0.4	0.1	chr13	23874440	23883364	+
12285	NM_153776	transmembrane protein 121	Tmem121	6.15	11.5	3.1	4.8	chr12	114424113	114427733	+
12341	NM_133668	solute carrier family 25 (mitochondrial carrier, phosphate carrier), member 3	Slc25a3	358.44	334.71	70.5	64.9	chr10	90579322	90586708	-
12400	NM_001122843,NM_145390	transportin 2 (importin 3, karyopherin beta 2b)	Tnpo2	65.36	63.8	41.6	33.1	chr8	87560813	87581481	+
12436	NM_177778	armadillo repeat containing 7	Armc7	3.77	3.9	2.7	0.3	chr11	115336990	115351780	+
12465	NM_021489	coagulation factor XII (Hageman factor)	F12	0.08	0.06	0.6	0.4	chr13	55519326	55528163	-
12470	NM_025616	translocase of inner mitochondrial membrane 50 homolog (yeast)	Timm50	59.94	60.95	13.7	21.5	chr7	29090844	29097065	-
12481	NM_139306	alkaline ceramidase 2	Acer2	3.06	3.55	0.7	0.5	chr4	86520317	86566785	+
12482	NM_029653,NM_134062	death associated protein kinase 1	Dapk1	18.44	20.52	14.9	23.5	chr13	60703307	60864547	+
12493	NM_001168290,NM_172755	SURP and G patch domain containing 2	Sugp2	17.27	16.72	41.4	29.1	chr8	72758124	72787004	+
12567	NM_009360	transcription factor A, mitochondrial	Tfam	21.91	23.05	107.5	100.3	chr10	70688224	70700792	-
12580	NM_001079824	heterogeneous nuclear ribonucleoprotein H3	Hnrnph3	41.8	39.51	117.8	202.5	chr10	62477411	62486597	-
12603	NM_001109873,NM_009824,NM_177289	core-binding factor, runt domain, alpha subunit 2, translocated to, 3 (human)	Cbfa2t3	0.59	0.48	0.8	0.1	chr8	125149035	125223009	-
12618	NM_007872,NM_153743	DNA methyltransferase 3A	Dnmt3a	29.51	24.75	220.5	140.9	chr12	3806979	3914443	+
12634	NM_001204875,NM_023871	SET nuclear oncogene	Set	105.45	88.99	57.3	105	chr2	29917515	29928097	+
12641	NM_172162	histone H4 transcription factor	Hinfp	12.1	11.13	0.4	1	chr9	44103755	44113754	-
12654	NM_198862	neuroligin 2	Nlgn2	6.66	6.73	0.7	3.2	chr11	69636624	69648351	-
12669	NM_001113532,NM_001113533,NM_175394	Wilms' tumour 1-associating protein	Wtap	15.26	13.68	68.4	38.2	chr17	13159664	13185405	-
12677	NM_146218	ring finger and WD repeat domain 3	Rfwd3	20.94	21.25	173.7	253.7	chr8	113794843	113824122	-
12682	NM_001160038,NM_001160039,NM_001160040,NM_145518	NADH dehydrogenase (ubiquinone) Fe-S protein 1	Ndufs1	57.59	57.85	80.4	54.3	chr1	63190165	63223396	-
12706	NM_026701	phenazine biosynthesis-like protein domain containing 1	Pbld1	0.1	0.1	0	0	chr10	62524364	62540284	+
12727	NM_010019	death-associated protein kinase 2	Dapk2	1	1.1	1.1	2.9	chr9	66006032	66120049	+
12734	NM_013759	methionine sulfoxide reductase B1	Msrb1	15.25	14.39	1.7	4.5	chr17	24873586	24879723	+
12737	NM_181419	zinc finger protein 599	Zfp599	4.63	4.18	4.5	3.9	chr9	22051873	22064339	-
12746	NM_001080794,NM_001080795,NM_001080796,NM_001080797,NM_011816	GTPase activating protein (SH3 domain) binding protein 2	G3bp2	117.41	104.26	213.5	211.2	chr5	92481171	92512761	-
12753	NM_019786	TANK-binding kinase 1	Tbk1	24.79	22.28	5.7	6.5	chr10	120983512	121023850	-
12758	NM_175251	AT rich interactive domain 2 (ARID, RFX-like)	Arid2	23.21	23.39	9.7	17.9	chr15	96117952	96235894	+
12762	NM_027149	WD repeat domain 20A	Wdr20a	13.6	11.45	7.9	2.4	chr12	111976158	112033238	+
12799	NM_173765	aminoadipate-semialdehyde dehydrogenase	Aasdh	6.69	6.27	3.9	5	chr5	77304959	77334539	-
12816	NM_001039198	zinc finger homeobox 2	Zfhx2	6.35	5.62	11.2	6	chr14	55680495	55710885	-
12826	NM_013736	transcription elongation factor B (SIII), polypeptide 3	Tceb3	17.29	13.96	18.7	28.9	chr4	135559284	135577564	-
12849	NM_178195	histone cluster 1, H2bf	Hist1h2bf	0.26	0.1	15.3	25.5	chr13	23665678	23666059	-
12850	NM_178203	histone cluster 1, H3b	Hist1h3b	0.12	0	1.2	13.4	chr13	23844248	23844659	+
12852	NM_172673	FERM domain containing 5	Frmd5	7.84	6.37	57	47.6	chr2	121371264	121632793	-
12887	NM_001017407,NM_001017409,NM_001017419,NM_001017433,NM_001017441,NM_023064	thymus, brain and testes associated	Tbata	0.04	0.03	0.6	0	chr10	60634711	60651589	+
12893	NM_177878	metallo-beta-lactamase domain containing 1	Mblac1	0.74	0.58	1.2	2.5	chr5	138635541	138636849	+
12910	NM_021451	phorbol-12-myristate-13-acetate-induced protein 1	Pmaip1	12.04	16.85	23.3	0.5	chr18	66618257	66625212	+
12915	NM_145217	DIRAS family, GTP-binding RAS-like 1	Diras1	1.57	4.43	11.3	0.9	chr10	80482334	80488122	-
12948	NM_001113549,NM_175641	latent transforming growth factor beta binding protein 4	Ltbp4	43.68	56.81	30.4	2.2	chr7	28090159	28122631	-
12950	NM_177231,NM_178220	arrestin, beta 1	Arrb1	5.67	5.93	14.9	30.8	chr7	106683995	106755281	+
12967	NM_007705	cold inducible RNA binding protein	Cirbp	24.12	17.75	19.3	26.5	chr10	79630585	79634398	+
12980	NM_178387	spermatogenesis associated 18	Spata18	0.1	0.16	0	0	chr5	74042618	74070723	+
12986	NM_025349	LSM7 homolog, U6 small nuclear RNA associated (S. cerevisiae)	Lsm7	33.76	32.9	1303.9	794.5	chr10	80315569	80317954	-
12988	NM_001033161	TNFRSF1A-associated via death domain	Tradd	3.35	4.57	2.7	1.4	chr8	107782474	107788494	-
12995	NM_001113413,NM_011883	ring finger protein 13	Rnf13	14.77	16.49	5.5	21.4	chr3	57539987	57639155	+
13020	NM_001253712,NM_001253714,NM_001253715,NM_001253716,NM_026322	methionine sulfoxide reductase A	Msra	2.4	2.85	2.8	4.5	chr14	64741457	65074740	-
13046	NM_148935	forkhead box N4	Foxn4	1.67	2.96	0.5	1.1	chr5	114704172	114723770	-
13047	NM_028060	solute carrier family 35, member F2	Slc35f2	30.87	30.61	85.9	141	chr9	53619341	53665968	+
13071	NM_001009929,NM_001009930,NM_029426	BR serine/threonine kinase 2	Brsk2	3.03	4.48	1.9	0.9	chr7	149135655	149190148	+
13075	NM_001081155,NM_001256218,NM_029563	Rap1 GTPase-activating protein	Rap1gap	11.48	13.09	14.4	8	chr4	137220640	137285776	+
13090	NM_026085	phenazine biosynthesis-like protein domain containing 2	Pbld2	0.63	0.43	0.5	0.4	chr10	62487259	62521560	+
13098	NM_178267	zinc finger protein 827	Zfp827	3.55	3.29	37.9	27	chr8	81552335	81717665	+
13114	NM_001017985	C2 calcium-dependent domain containing 3	C2cd3	8.89	8.58	12.8	15.1	chr7	107520742	107618668	+
13121	NM_029809	RIKEN cDNA 2310014L17 gene	2310014L17Rik	0.91	1.06	0.1	0	chr7	13512764	13516421	+
13173	NM_008617	malate dehydrogenase 2, NAD (mitochondrial)	Mdh2	310.46	304.15	20.1	21	chr5	136254518	136266256	+
13222	NM_026410	cell division cycle associated 5	Cdca5	43.15	38	58.9	44	chr19	6085096	6091773	+
13223	NM_008803	phosphodiesterase 8A	Pde8a	10.42	9.77	0.7	0.3	chr7	88358689	88478508	+
13229	NM_029455	RIKEN cDNA 4930525F21 gene	4930525F21Rik	2.06	1.77	0	0.1	chr2	125809363	125971987	-
13231	NM_017366	acyl-Coenzyme A dehydrogenase, very long chain	Acadvl	13.66	14.53	11.7	15	chr11	69823693	69828909	-
13262	NM_027862	ATP synthase, H+ transporting, mitochondrial F0 complex, subunit d	Atp5h	108.03	107.8	54.1	57.7	chr11	115277010	115281233	-
13288	NM_007546	BCL2-interacting killer	Bik	3.14	2.54	1.5	2.9	chr15	83357291	83375065	+
13297	NM_010667	keratin 86	Krt86	0	0	0	0	chr15	101303908	101310414	+
13341	NM_053216	RIKEN cDNA 1700102P08 gene	1700102P08Rik	2.25	1.23	1.2	0.4	chr9	108295164	108300098	+
13355	NM_001252059,NM_001252060,NM_001252061,NM_007578	calcium channel, voltage-dependent, P/Q type, alpha 1A subunit	Cacna1a	7.55	8.83	9.7	5.3	chr8	86939262	87164148	+
13396	NM_172760	engulfment and cell motility 3	Elmo3	1.46	1.85	2.7	8.5	chr8	107829500	107834523	+
13423	NM_175660	histone cluster 1, H2ab	Hist1h2ab	0.19	0.23	9.8	33.2	chr13	23842956	23843462	+
13443	NM_020486	basal cell adhesion molecule	Bcam	71.11	80.91	7.3	3.7	chr7	20341486	20355881	-
13458	NM_029714	cation channel, sperm-associated, gamma 2	Catsperg2	0.46	0.63	3.1	6.4	chr7	30482237	30512034	-
13465	NM_029005	mixed lineage kinase domain-like	Mlkl	1.71	2.56	2.6	6.9	chr8	113835699	113861803	-
13522	NM_001136237,NM_028051,NM_028092	solute carrier family 39 (metal ion transporter), member 5	Slc39a5	0.25	0.24	0	0	chr10	127832987	127838280	-
13561	NM_008638	methylenetetrahydrofolate dehydrogenase (NAD+ dependent), methenyltetrahydrofolate cyclohydrolase	Mthfd2	24.75	19.97	15.6	145.3	chr6	83255697	83267598	-
13601	NM_001195268	downstream of Stk11	Dos	9.47	12.47	4.4	6	chr10	79593178	79600132	-
13615	NM_001004366	signal peptide, CUB domain, EGF-like 3	Scube3	10.37	12.99	25.5	15.5	chr17	28279470	28308290	+
13653	NM_009055	regulatory factor X, 1 (influences HLA class II expression)	Rfx1	5.93	8.28	3.5	3.1	chr8	86590734	86620891	+
13655	NM_026353	solute carrier family 48 (heme transporter), member 1	Slc48a1	8.99	11.01	1.1	1.1	chr15	97614795	97623123	+
13669	NM_175402	RNA binding motif protein 15B	Rbm15b	23.12	18.75	5.6	5.2	chr9	106786315	106789331	-
13687	NM_001080943	zinc finger, DHHC-type containing 22	Zdhhc22	0	1.21	0	0	chr12	88324330	88329626	-
13688	NM_001005608,NM_133663	integrin beta 4	Itgb4	5.22	6.33	2.3	0.6	chr11	115836038	115869725	+
13691	NM_001007574,NM_001168557	RIKEN cDNA A830010M20 gene	A830010M20Rik	1.3	1.13	0.8	0.2	chr5	107926763	107941575	+
13696	NM_009096	ribosomal protein S6	Rps6	188.27	195.88	38.3	34.3	chr4	86500002	86503271	-
13754	NM_001115018,NM_146177	suppressor of variegation 4-20 homolog 2 (Drosophila)	Suv420h2	67.62	73.39	92.3	55.6	chr7	4691728	4699116	+
13758	NM_177709	tumor suppressor candidate 5	Tusc5	0.08	0.09	0	0	chr11	76493374	76512166	+
13781	NM_019707	cadherin 13	Cdh13	0.51	0.45	0.2	2.1	chr8	120807654	121847348	+
13788	NM_053246	docking protein 4	Dok4	2.49	1.81	1.5	1.5	chr8	97387727	97400212	-
13802	NM_001004144	G protein-coupled receptor kinase-interactor 1	Git1	35.27	41.15	3	1.9	chr11	77306913	77321276	+
13823	NM_134081	DnaJ (Hsp40) homolog, subfamily C, member 9	Dnajc9	57.52	63.81	49.6	37.3	chr14	21203859	21208132	-
13864	NM_199065	SLIT and NTRK-like family, member 1	Slitrk1	0	0.03	0.1	0.2	chr14	109309205	109313456	-
13866	NM_001012402	heparan sulfate (glucosamine) 3-O-sulfotransferase 6	Hs3st6	1.23	1.67	0	0.1	chr17	24889947	24895629	+
13888	NM_133665	myocyte enhancer factor 2D	Mef2d	9.94	13.97	3.8	7.5	chr3	87946316	87973089	+
13912	NM_023912	SCY1-like 1 (S. cerevisiae)	Scyl1	28.07	27.08	904.7	1052.5	chr19	5758426	5771401	-
13922	NM_053256	parathyroid hormone 2	Pth2	0.47	0.63	0.3	0.2	chr7	52436364	52437208	+
13933	NM_028343	transmembrane protein 135	Tmem135	16.95	15.82	4.3	4.2	chr7	96288230	96487297	-
13934	NM_010772	MYC-associated zinc finger protein (purine-binding transcription factor)	Maz	132.83	139.62	24.1	35.1	chr7	134165650	134169993	-
13940	NM_007968	Ewing sarcoma breakpoint region 1	Ewsr1	136.41	134.57	1134.7	1123.4	chr11	4969690	4999080	-
13968	NM_029336	RIKEN cDNA 1700022P22 gene	1700022P22Rik	3.9	4.29	1.2	0.2	chr1	192860700	192866820	+
13971	NM_139228	rhomboid, veinlet-like 3 (Drosophila)	Rhbdl3	0.73	2	3.7	9.2	chr11	80114413	80169488	+
14029	NM_172876	G patch domain containing 3	Gpatch3	5.21	6.08	11.3	1.9	chr4	133130659	133140157	+
14041	NM_001033468,NM_001145972	G protein-coupled receptor 114	Gpr114	1.07	0.73	0	0.1	chr8	97447593	97467190	+
14065	NM_013564	insulin-like 3	Insl3	6.54	8.39	2.4	5.9	chr8	74213150	74214476	+
14067	NM_019665	ADP-ribosylation factor-like 6	Arl6	5.67	6.16	129.8	151.7	chr16	59613146	59639165	-
14074	NM_028775	cytochrome P450, family 2, subfamily s, polypeptide 1	Cyp2s1	6.02	8.63	2.9	0.2	chr7	26587494	26601549	-
14095	NM_026123	unc-50 homolog (C. elegans)	Unc50	24.87	30.75	39.1	52.9	chr1	37487016	37495969	+
14134	NM_172385	zinc finger protein 536	Zfp536	1.16	1.19	1.7	1.4	chr7	38264127	38554771	-
14182	NM_001199044,NM_020027	proline-rich coiled-coil 2A	Prrc2a	118.37	126.19	10.1	17.4	chr17	35286030	35301822	-
14190	NM_001162939,NM_026531	apoptosis enhancing nuclease	Aen	53.56	52.6	339.7	110.8	chr7	86040812	86053719	+
14198	NM_001109752,NM_007864	discs, large homolog 4 (Drosophila)	Dlg4	3.9	4.52	8	11.8	chr11	69832106	69859033	+
14200	NM_007930	ectodermal-neural cortex 1	Enc1	46.43	49.21	7.6	8	chr13	98011059	98022995	+
14246	NM_001145884,NM_010580	integrin beta 5	Itgb5	16.93	16.45	16.6	60.1	chr16	33829750	33949424	+
14251	NM_009053	RFNG O-fucosylpeptide 3-beta-N-acetylglucosaminyltransferase	Rfng	24.42	28.57	1.1	0	chr11	120642058	120645518	-
14298	NM_001164572,NM_133741	SNF related kinase	Snrk	2.13	1.92	9.3	21.5	chr9	122026383	122078820	+
14310	NM_177049	junctophilin 4	Jph4	1.91	3.56	1.1	1.5	chr14	55725662	55735772	-
14316	NM_172794	zinc finger protein 454	Zfp454	2.13	2.14	1.9	1.7	chr11	50686224	50700945	-
14323	NM_001136082,NM_001164080,NM_001164081,NM_011589	timeless homolog (Drosophila)	Timeless	33.95	35.85	35	17.9	chr10	127669118	127689997	+
14364	NM_001081035	neuron navigator 3	Nav3	0.19	0.16	0.7	0.1	chr10	109120494	109437275	-
14368	NM_176940	NACHT and WD repeat domain containing 1	Nwd1	0.15	0.06	0	0	chr8	75170609	75238645	+
14415	NM_013716	Ras-GTPase-activating protein SH3-domain binding protein 1	G3bp1	111.09	112.06	74.1	76.1	chr11	55283253	55314389	+
14443	NM_175666	histone cluster 2, H2bb	Hist2h2bb	0.2	0.32	171.3	555.2	chr3	96073622	96074115	+
14467	NM_001168525,NM_001168526,NM_144792	sphingomyelin synthase 1	Sgms1	15.11	17.98	38.4	42.1	chr19	32197216	32462944	-
14501	NM_026981	DTW domain containing 1	Dtwd1	13.05	12.74	64.9	120.1	chr2	125977876	125991013	+
14504	NM_001177810,NM_001177811,NM_144850	Rap guanine nucleotide exchange factor (GEF) 3	Rapgef3	3.02	3.3	1.2	0	chr15	97575200	97598097	-
14522	NM_001163388,NM_026511	RIKEN cDNA 2810002N01 gene	2810002N01Rik	3.47	3.03	4.3	8.8	chr12	112951479	112993266	+
14564	NM_080287,NM_207705,NM_207706	engulfment and cell motility 2	Elmo2	8.24	9.14	2	2.1	chr2	165113530	165151979	-
14634	NM_001081256	KDM3B lysine (K)-specific demethylase 3B	Kdm3b	24.44	23.67	20.6	14.2	chr18	34936661	34999024	+
14652	NM_001163104,NM_001271008	family with sequence similarity 46, member D	Fam46d	1.09	0.96	0	0	chrX	104987928	105068250	+
14656	NM_025978,NM_027619	tetratricopeptide repeat domain 14	Ttc14	10.9	10.41	30.2	23.5	chr3	33699116	33715556	+
14658	NM_001011874	X Kell blood group precursor related family member 4	Xkr4	0.44	0.69	0.4	4.7	chr1	3204562	3661579	-
14661	NM_023217	pyroglutamyl-peptidase I	Pgpep1	8.23	7.49	27.9	20.4	chr8	73170334	73183637	-
14674	NM_010900	nuclear factor of activated T cells, cytoplasmic, calcineurin dependent 2 interacting protein	Nfatc2ip	38.55	32.57	20.3	13.3	chr7	133526367	133540251	-
14691	NM_013558	heat shock protein 1-like	Hspa1l	0.6	0.82	8	6.8	chr17	35109647	35116173	+
14703	NM_080855	zinc finger, CCHC domain containing 14	Zcchc14	13.55	15.56	3	9.6	chr8	124122602	124175833	-
14718	NM_024233	REX2, RNA exonuclease 2 homolog (S. cerevisiae)	Rexo2	50.83	49.02	169.7	156.5	chr9	48276618	48288716	-
14724	NM_020009	mechanistic target of rapamycin (serine/threonine kinase)	Mtor	13.24	13.69	7	8.7	chr4	147822690	147931794	+
14729	NM_001039553	RIKEN cDNA 4930467E23 gene	4930467E23Rik	0	0.01	0.5	0.1	chr8	19729575	19753602	+
14745	NM_030566	rabaptin, RAB GTPase binding effector protein 2	Rabep2	9.41	11.02	38.2	33.4	chr7	133572280	133589421	+
14764	NM_183097	RIKEN cDNA 1700067K01 gene	1700067K01Rik	0.99	1.88	0.1	0	chr8	86525604	86528669	+
14775	NM_025939	phosphoribosylaminoimidazole carboxylase, phosphoribosylaminoribosylaminoimidazole, succinocarboxamide synthetase	Paics	137.57	126.04	250.9	465	chr5	77380435	77396531	+
14779	NM_010436	H2A histone family, member X	H2afx	70.67	126.07	11.6	13.5	chr9	44142797	44144156	+
14789	NM_198298	helicase with zinc finger domain	Helz	25.25	23.89	73	73.5	chr11	107409273	107548257	+
14792	NM_001177582	predicted gene, 20581	Gm20581	0.07	0	0	0	chr17	39210635	39213982	-
14800	NM_027733,NM_029485	spermatogenesis associated 24	Spata24	5.4	4.42	22.2	64	chr18	35816342	35821840	-
14812	NM_011897	sprouty homolog 2 (Drosophila)	Spry2	44.88	38.73	14.1	4.7	chr14	106291163	106296036	-
14814	NM_007836	growth arrest and DNA-damage-inducible 45 alpha	Gadd45a	38.06	48.82	421.4	70.7	chr6	66985089	66987401	-
14826	NM_175132	synaptopodin 2-like	Synpo2l	0.59	0.81	6.7	7.4	chr14	21478639	21487528	-
14847	NM_146149	family with sequence simliarity 151, member A	Fam151a	3.53	4.24	0	0	chr4	106406519	106420897	+
14859	NM_021713	melanocyte proliferating gene 1	Myg1	32.48	31.34	9.4	19.2	chr15	102162139	102168569	+
14906	NM_001085505	predicted gene 572	Gm572	0.62	0.77	0.2	0.2	chr4	148017425	148045681	+
14908	NM_011962	procollagen-lysine, 2-oxoglutarate 5-dioxygenase 3	Plod3	36.18	45.35	2.2	3.3	chr5	137462888	137472516	+
14914	NM_153568	leucine rich repeat containing 66	Lrrc66	0.03	0.01	0	0	chr5	73997880	74023660	-
14927	NM_198654	NSL1, MIND kinetochore complex component, homolog (S. cerevisiae)	Nsl1	15.25	15.95	32.7	60.7	chr1	192886899	192908437	+
14929	NM_001030296	proline rich 7 (synaptic)	Prr7	4.41	7.48	3.1	6.8	chr13	55565627	55574516	+
14940	NM_021719	claudin 15	Cldn15	0.72	0.84	0	0	chr5	137443738	137451715	+
14956	NM_175241,NM_182745	RIKEN cDNA 1700028K03 gene	1700028K03Rik	1.04	0.88	2	0	chr5	107963729	107980561	+
14995	NM_001099299	adherens junction associated protein 1	Ajap1	0.4	0.69	0.8	0	chr4	152747329	152856939	-
15010	NM_080288	engulfment and cell motility 1	Elmo1	7.28	7.32	30.6	8.8	chr13	20182375	20700222	+
15013	NM_028994	phosphoenolpyruvate carboxykinase 2 (mitochondrial)	Pck2	5.31	3.86	1.2	17.2	chr14	56159102	56168854	+
15060	NM_008518	lymphotoxin B	Ltb	0.49	0.8	13.5	23.9	chr17	35331451	35333250	+
15095	NM_146186	WD repeat domain 62	Wdr62	15.27	13.9	9.6	2.3	chr7	31025156	31065440	-
15097	NM_009714	asialoglycoprotein receptor 1	Asgr1	0.29	0.19	0.3	2.1	chr11	69867870	69871396	+
15120	NM_053254	transducin-like enhancer of split 6, homolog of Drosophila E(spl)	Tle6	13.02	9.75	20.6	1.6	chr10	81053649	81063645	-
15137	NM_001164237,NM_026259	ring finger protein 41	Rnf41	8.8	8.09	11.3	18.6	chr10	127848671	127878497	+
15155	NM_008776	platelet-activating factor acetylhydrolase, isoform 1b, subunit 3	Pafah1b3	34.39	41.25	85.3	114.3	chr7	26080067	26082974	-
15171	NM_001177900,NM_023727	retinal degeneration 3	Rd3	0.01	0.05	3	0	chr1	193801253	193812163	+
15183	NM_008207	histocompatibility 2, T region locus 24	H2-T24	0.09	0.25	0	0.2	chr17	36142639	36157505	-
15194	NM_001252515,NM_153078	EH domain binding protein 1	Ehbp1	10.39	9	4.3	7	chr11	21905828	22186798	-
15198	NM_023764	toll interacting protein	Tollip	17.64	16.57	4.8	10.3	chr7	149067489	149088311	-
15213	NM_172740	zinc finger protein 420	Zfp420	6.29	5.67	6.7	11	chr7	30644997	30662321	+
15222	NM_001081235	meningioma 1	Mn1	0.53	0.79	0.4	0.4	chr5	111847185	111886045	+
15243	NM_021473	aldo-keto reductase family 1, member A1 (aldehyde reductase)	Akr1a1	125.99	117.25	109.7	39.3	chr4	116309114	116324279	-
15245	NM_011494	serine/threonine kinase 16	Stk16	16.76	18.21	6.5	9.1	chr1	75207403	75212181	+
15253	NM_007668	cyclin-dependent kinase 5	Cdk5	9.22	10.53	24.6	34.6	chr5	23924059	23929348	-
15258	NM_009721	ATPase, Na+/K+ transporting, beta 1 polypeptide	Atp1b1	64.07	68.29	22.4	10.2	chr1	166367397	166388486	-
15261	NM_030244	immediate early response 5-like	Ier5l	16.55	17.1	26.2	10.4	chr2	30328160	30329719	-
15265	NM_033526	ubiquilin 4	Ubqln4	94.95	94.73	32.7	17.6	chr3	88357637	88373647	+
15275	NM_001033597,NM_001033598,NM_001033599,NM_144823	acyl-CoA synthetase long-chain family member 6	Acsl6	3.41	6.45	1.2	0.8	chr11	54117325	54175041	+
15284	NM_153800	Rho GTPase activating protein 22	Arhgap22	4.1	4.41	5.2	9.8	chr14	34030008	34183122	+
15295	NM_012002	COP9 (constitutive photomorphogenic) homolog, subunit 6 (Arabidopsis thaliana)	Cops6	103.87	105.54	145.2	67.1	chr5	138602329	138605212	+
15305	NM_026246	mitochondrial ribosomal protein L49	Mrpl49	32.68	33.46	61.2	49.7	chr19	6053629	6057751	-
15310	NM_020024	TAF10 RNA polymerase II, TATA box binding protein (TBP)-associated factor	Taf10	47.82	53.34	52.6	102.1	chr7	112891407	112892852	-
15311	NM_145531	spastic paraplegia 11	Spg11	13.05	13.66	2.4	2.7	chr2	121879261	121944122	-
15317	NM_001177653,NM_178194	histone cluster 1, H2be	Hist1h2be	1.44	1.43	78.5	301.7	chr13	23675538	23712993	-
15330	NM_027187	ribonuclease H2, large subunit	Rnaseh2a	21.83	20.54	197	105.1	chr8	87480508	87489910	-
15356	NM_146248	coiled-coil alpha-helical rod protein 1	Cchcr1	23.01	21.95	148.2	120.4	chr17	35654060	35667960	+
15395	NM_146921	olfactory receptor 1	Olfr1	0	0	0	0	chr11	73208577	73212997	-
15415	NM_025768	GH regulated TBC protein 1	Grtp1	29.77	28.25	10.7	2.6	chr8	13176868	13200624	-
15435	NM_183116	RIKEN cDNA 1110021L09 gene	1110021L09Rik	2.53	2.54	0.9	2.6	chr10	23516791	23547774	+
15437	NM_009520	wingless related MMTV integration site 2b	Wnt2b	0.52	0.48	2.8	0.1	chr3	104747722	104764627	-
15479	NM_008842	proviral integration site 1	Pim1	54.88	57.06	32.3	3.6	chr17	29627989	29632404	+
15496	NM_001142357,NM_145477	asparagine-linked glycosylation 12 (alpha-1,6-mannosyltransferase)	Alg12	13.85	12.79	1.6	2.9	chr15	88635672	88649748	-
15498	NM_010010	cytochrome P450, family 46, subfamily a, polypeptide 1	Cyp46a1	0.78	0.83	0	1.3	chr12	109572590	109600444	+
15508	NM_182927	sprouty-related, EVH1 domain containing 3	Spred3	2.42	2.32	3.4	5.3	chr7	29943847	29953666	-
15510	NM_001253892,NM_009207	solute carrier family 4 (anion exchanger), member 2	Slc4a2	14.35	15.52	9.1	6.5	chr5	23931049	23946765	+
15511	NM_009975	casein kinase 2, beta polypeptide	Csnk2b	82.44	77.32	45.8	67.4	chr17	35253139	35258392	-
15519	NM_009720	ATX1 (antioxidant protein 1) homolog 1 (yeast)	Atox1	194.22	167.19	26.7	30.9	chr11	55260144	55274640	-
15524	NM_178612	canopy 4 homolog (zebrafish)	Cnpy4	31.44	32.53	156.9	252.2	chr5	138628762	138635122	+
15550	NM_130454	RecQ protein-like 5	Recql5	10.99	8.6	29.7	35	chr11	115753908	115794806	-
15556	NM_008036	FBJ osteosarcoma oncogene B	Fosb	0.02	0.1	0.6	2.1	chr7	19888044	19895394	-
15564	NM_001015046	RAP1 GTPase activating protein 2	Rap1gap2	2.01	1.28	2.7	3.6	chr11	74196984	74403660	-
15566	NM_138745	methylenetetrahydrofolate dehydrogenase (NADP+ dependent), methenyltetrahydrofolate cyclohydrolase, formyltetrahydrofolate synthase	Mthfd1	112.44	108.25	56.7	62.1	chr12	77356218	77420807	+
15570	NM_024223	cysteine rich protein 2	Crip2	35.08	50.61	29.9	27	chr12	114378446	114383717	+
15593	NM_028877	paralemmin 3	Palm3	23.95	37.79	67.4	28	chr8	86545372	86554194	+
15611	NM_001013414	neuralized homolog 4 (Drosophila)	Neurl4	10.64	10.25	14.5	12.6	chr11	69715379	69727324	+
15632	NM_028984	RIKEN cDNA 8430406I07 gene	8430406I07Rik	21.42	21.18	61.8	32.9	chr2	144096770	144106965	+
15646	NM_009735	beta-2 microglobulin	B2m	36.2	40.75	7.8	27.2	chr2	121973422	121978818	+
15679	NM_026566	RIKEN cDNA 9430023L20 gene	9430023L20Rik	34.61	37.2	17.2	26.2	chr15	101114731	101121365	+
15688	NM_029105	RIKEN cDNA 4930404A10 gene	4930404A10Rik	1.46	1.68	1.6	0.6	chr11	54184153	54240257	+
15735	NM_010948	nuclear distribution gene C homolog (Aspergillus)	Nudc	181.22	173.65	5286.2	3212.5	chr4	133088456	133101942	-
15746	NM_029103	mesencephalic astrocyte-derived neurotrophic factor	Manf	51.39	55.29	213.8	364.1	chr9	106789745	106794269	-
15766	NM_175638	WNK lysine deficient protein kinase 4	Wnk4	0.61	0.83	0.2	0	chr11	101121880	101138723	+
15768	NM_001001177,NM_001163855	cDNA sequence BC051142	BC051142	0.6	0.79	0.1	0.8	chr17	34535764	34597679	+
15790	NM_001113401,NM_001113405,NM_134111	ELL associated factor 2	Eaf2	14.7	14.74	17.5	11.3	chr16	36792969	36874912	-
15801	NM_001010930,NM_010270	mitochondrial ribosomal protein S33	Mrps33	7.41	5.33	18.3	38.1	chr6	39751806	39760935	-
15811	NM_177412	transmembrane and coiled coil domains 1	Tmcc1	10.74	12.24	20.1	17.9	chr6	115968635	116143392	-
15813	NM_001042779,NM_009153	sema domain, immunoglobulin domain (Ig), short basic domain, secreted, (semaphorin) 3B	Sema3b	2.8	2.35	1.7	1.2	chr9	107500445	107511572	-
15814	NM_030240	RIKEN cDNA 2900092E17 gene	2900092E17Rik	31.88	34.14	111	154.1	chr7	134158564	134160866	-
15824	NM_011304	RuvB-like protein 2	Ruvbl2	104.87	90.89	457.5	957.4	chr7	52677267	52689834	-
15864	NM_009906	tripeptidyl peptidase I	Tpp1	48.02	47.52	17.3	23	chr7	112893360	112900721	-
15865	NM_019464	SH3-domain GRB2-like B1 (endophilin)	Sh3glb1	21.06	22.68	6.6	9.9	chr3	144351807	144383287	-
15905	NM_001253694,NM_001253695,NM_001253696,NM_027248	zinc finger protein 219	Zfp219	35.61	39.27	119.7	43.9	chr14	52625749	52640408	-
15931	NM_013854	ATP-binding cassette, sub-family F (GCN20), member 1	Abcf1	80.81	67.3	1213.9	1267.6	chr17	36093763	36106695	-
15953	NM_011287	ribosomal protein L10A	Rpl10a	383.69	404.37	1222.4	1186.9	chr17	28465415	28467978	+
15965	NM_198607	RIKEN cDNA 4930572J05 gene	4930572J05Rik	14.43	14.65	0.9	0	chr15	74551663	74554803	+
15971	NM_010792	methyltransferase like 1	Mettl1	21.83	20.8	23	13.8	chr10	126478987	126482517	+
15974	NM_080595	EMI domain containing 1	Emid1	7.5	9.84	0.6	0	chr11	5006268	5052225	-
15998	NM_001024645	leucine rich repeat containing 16B	Lrrc16b	0.93	3.42	1	0.5	chr14	56109929	56127101	+
16009	NM_008385	inositol polyphosphate-5-phosphatase B	Inpp5b	12.53	12.65	5.5	7.9	chr4	124419121	124478755	+
16060	NM_001162943	dachsous 1 (Drosophila)	Dchs1	0.85	0.86	1.9	5.4	chr7	112901502	112936064	-
16067	NM_025313	ATP synthase, H+ transporting, mitochondrial F1 complex, delta subunit	Atp5d	136.53	147.76	13.5	12.6	chr10	79605059	79608563	+
16080	NM_013790,NM_176839	ATP-binding cassette, sub-family C (CFTR/MRP), member 5	Abcc5	41.81	49.68	246.3	134.7	chr16	20331376	20426467	-
16095	NM_001145879	ATPase, H+ transporting, lysosomal accessory protein 1-like	Atp6ap1l	0.31	0.78	0.2	0	chr13	91023053	91044960	-
16107	NM_013895	translocase of inner mitochondrial membrane 13 homolog (yeast)	Timm13	29.46	35.68	138.9	157.3	chr10	80362194	80363714	-
16117	NM_026791	F-box and WD-40 domain protein 9	Fbxw9	23.38	21.33	5.9	1.6	chr8	87584017	87591019	+
16130	NM_001111317	cDNA sequence BC048609	BC048609	0.68	0.52	1.7	0.4	chr19	6080037	6080785	+
16140	NM_001167691,NM_133760	sirtuin 4 (silent mating type information regulation 2 homolog) 4 (S. cerevisiae)	Sirt4	6.76	6.46	12.3	7	chr5	115928018	115934493	-
16155	NM_001102607,NM_172927	collagen, type VI, alpha 6	Col6a6	0.29	0.28	0.6	1.4	chr9	105591746	105730415	-
16163	NM_001033489	ring finger protein 207	Rnf207	1.44	2.48	2	1.5	chr4	151681131	151692734	-
16216	NM_172805	potassium voltage-gated channel, subfamily H (eag-related), member 5	Kcnh5	0.07	0.12	0	0	chr12	75998203	76278319	-
16219	NM_178193	histone cluster 1, H4b	Hist1h4b	0.32	0.25	8.4	56	chr13	23848889	23849201	+
16232	NM_080510	tripartite motif-containing 69	Trim69	3.38	2.96	0.3	0	chr2	121986435	122004763	+
16251	NM_001199293,NM_031386	testis expressed gene 14	Tex14	11.14	11.73	9.4	1.6	chr11	87218566	87369325	+
16262	NM_031396	cyclin M1	Cnnm1	2	4.6	0.5	0.2	chr19	43514925	43571703	+
16264	NM_001170744,NM_009980	C-terminal binding protein 2	Ctbp2	72.35	66.6	115.5	42.3	chr7	140178693	140315166	-
16292	NM_007988	fatty acid synthase	Fasn	77.05	91.07	42	97.8	chr11	120667271	120685861	-
16296	NM_177691	protein phosphatase, Mg2+/Mn2+ dependent, 1N (putative)	Ppm1n	3.04	3.66	10.8	1.7	chr7	19862155	19865398	-
16315	NM_183087	family with sequence similarity 189, member A1	Fam189a1	8.75	9.11	30	34.6	chr7	71900981	72301414	-
16328	NM_025480	transmembrane protein 128	Tmem128	23.43	34.19	47	59	chr5	38651613	38660857	+
16353	NM_020034	histone cluster 1, H1b	Hist1h1b	0.63	0.53	16.8	124.4	chr13	21871751	21872423	-
16376	NM_030035	golgi autoantigen, golgin subfamily b, macrogolgin 1	Golgb1	16.31	13.86	25.7	51.6	chr16	36885096	36933171	+
16381	NM_001083587	tensin 3	Tns3	46.42	44.71	40.8	9	chr11	8331654	8564538	-
16396	NM_028292	protein phosphatase methylesterase 1	Ppme1	32.45	24.22	22.6	67.3	chr7	107475246	107520406	-
16398	NM_001110147,NM_016788	tyrosine kinase, non-receptor, 2	Tnk2	35.27	33.13	27.5	15	chr16	32644728	32683579	+
16437	NM_001025364,NM_013648	reticulon 2 (Z-band associated protein)	Rtn2	7.48	15.45	6	11.5	chr7	19867972	19881513	+
16453	NM_009844	CD19 antigen	Cd19	0.02	0.09	0.6	0.8	chr7	133551961	133558384	-
16503	NM_001166731	vomeronasal 1 receptor 77	Vmn1r77	0	0	0	0	chr7	12626647	12627568	+
16511	NM_001168561,NM_001168562,NM_175558	zinc finger protein 446	Zfp446	6.68	6.31	16	8.8	chr7	13563196	13571065	+
16514	NM_198625	metastasis suppressor 1-like	Mtss1l	4.52	4.59	0.7	1.1	chr8	113245383	113265300	+
16525	NM_133964	deoxyhypusine hydroxylase/monooxygenase	Dohh	54.97	55.65	154	96.1	chr10	80847172	80851097	+
16526	NM_001195421	histone cluster 1, H4m	Hist1h4m	0	0	1.3	0	chr13	21903614	21904019	+
16579	NM_001163243,NM_025562	fission 1 (mitochondrial outer membrane) homolog (yeast)	Fis1	50.42	56.88	111.4	124.2	chr5	137429144	137442104	+
16581	NM_198035	zinc finger and BTB domain containing 39	Zbtb39	3.08	3.49	4.9	13	chr10	127176593	127184395	+
16586	NM_001113389,NM_007890	dual-specificity tyrosine-(Y)-phosphorylation regulated kinase 1a	Dyrk1a	17.41	15.29	31.4	27.8	chr16	94791812	94917126	+
16587	NM_001007568	zinc finger protein 251	Zfp251	6.47	6.9	7.3	9.1	chr15	76682573	76701865	-
16601	NM_153423	WAS protein family, member 2	Wasf2	45.23	38.83	25.1	12.3	chr4	132686547	132754245	+
16607	NM_133350	microtubule-associated protein, RP/EB family, member 3	Mapre3	4.17	4.24	8.4	9	chr5	31117128	31168479	+
16619	NM_001161844,NM_023224	Casitas B-lineage lymphoma c	Cblc	2.66	2.22	0.3	0.2	chr7	20365066	20382158	-
16656	NM_019922	cartilage associated protein	Crtap	36.14	41.88	7.3	1.7	chr9	114284248	114299830	-
16662	NM_027590	integrator complex subunit 10	Ints10	35.43	34.33	3.7	7.5	chr8	71317852	71351543	+
16686	NM_001205234,NM_001205235,NM_020253	neurexin II	Nrxn2	3.2	4.88	5.2	6.3	chr19	6418737	6533217	+
16727	NM_178192	histone cluster 1, H4a	Hist1h4a	0.16	0	10.6	37.9	chr13	23852714	23853026	-
16736	NM_001109759	family with sequence similarity 71, member A	Fam71a	0	0	0	0	chr1	192986462	192988696	-
16745	NM_001193619,NM_016887	claudin 7	Cldn7	9.82	11.06	1.1	1.5	chr11	69778280	69781388	+
16853	NM_001001326,NM_029811	suppression of tumorigenicity 5	St5	17.48	20.35	2.8	9.3	chr7	116667424	116760661	-
16856	NM_010418	hect (homologous to the E6-AP (UBE3A) carboxyl terminus) domain and RCC1 (CHC1)-like domain (RLD) 2	Herc2	13.97	12.45	23.3	34.9	chr7	63305524	63487168	+
16863	NM_001035525,NM_001035526,NM_133886	expressed sequence AU040320	AU040320	19.14	24.53	4.7	11.6	chr4	126430798	126546938	+
16866	NM_001146022	WD repeat and FYVE domain containing 4	Wdfy4	0.33	0.34	0.4	0.4	chr14	33772732	33998252	-
16867	NM_010739	mucin 13, epithelial transmembrane	Muc13	0.23	0.17	0.7	0.2	chr16	33794122	33820013	+
16958	NM_175654	histone cluster 1, H4d	Hist1h4d	0.51	1.15	82.9	140.6	chr13	23673470	23673782	+
16960	NM_172277	sorting nexin 8	Snx8	36.31	28.94	10.8	6.7	chr5	140816256	140865201	-
16977	NM_001159349,NM_027226	forty-two-three domain containing 1	Fyttd1	11.8	12.68	32.6	59.4	chr16	32877869	32909049	+
16992	NM_198608	alanyl-tRNA synthetase 2, mitochondrial (putative)	Aars2	16.56	18.04	5.5	2.8	chr17	45643789	45657792	+
16997	NM_001109688,NM_029081,NM_029897	RIKEN cDNA 5730419I09 gene	5730419I09Rik	28.61	25.96	11.3	5.1	chr6	142959439	143048627	-
17007	NM_001159662,NM_153089	protein phosphatase 1, regulatory (inhibitor) subunit 16B	Ppp1r16b	0.4	0.45	0	0.6	chr2	158492468	158592070	+
17035	NM_080436	retinol dehydrogenase 1 (all trans)	Rdh1	0.19	0.23	2.4	0	chr10	127196818	127205355	+
17049	NM_009635	advillin	Avil	0.28	0.25	0.8	0.2	chr10	126437764	126458050	+
17050	NM_026212	1-acylglycerol-3-phosphate O-acyltransferase 2 (lysophosphatidic acid acyltransferase, beta)	Agpat2	29.41	27.93	113.7	96.1	chr2	26449106	26459730	-
17087	NM_009679	adaptor protein complex AP-2, mu1	Ap2m1	21.62	26.39	168	159.3	chr16	20535576	20544126	+
17131	NM_019490	USO1 homolog, vesicle docking protein (yeast)	Uso1	46.07	41.7	61.1	42	chr5	92566963	92631821	+
17134	NM_001004062	CREB regulated transcription coactivator 1	Crtc1	3.11	2.81	3.7	1.9	chr8	72906256	72963472	-
17160	NM_009602	cholinergic receptor, nicotinic, beta polypeptide 2 (neuronal)	Chrnb2	0.61	5.36	6.7	3	chr3	89557369	89568554	-
17195	NM_016781	protein kinase, AMP-activated, gamma 1 non-catalytic subunit	Prkag1	31.16	31.66	5.9	10	chr15	98643227	98661939	-
17264	NM_001039554	angiopoietin-like 7	Angptl7	0.1	0.05	0	0.8	chr4	147869388	147874571	-
17288	NM_001128086,NM_001177396,NM_001177397,NM_001177398,NM_181398	ankyrin repeat and sterile alpha motif domain containing 1B	Anks1b	0.72	0.67	1.5	0.7	chr10	89336253	90435729	+
17297	NM_018816	apolipoprotein M	Apom	2.04	1.84	11	2.4	chr17	35265941	35268697	-
17347	NM_001164805	thrombospondin, type I, domain containing 7A	Thsd7a	0.24	0.21	1.1	12.3	chr6	12261607	12699253	-
17351	NM_177353	solute carrier family 9 (sodium/hydrogen exchanger), member 7	Slc9a7	1.33	1.08	0.5	2	chrX	19682880	19868890	-
17358	NM_144530	zinc finger CCCH type containing 11A	Zc3h11a	85.31	78.26	175.4	116.4	chr1	135516447	135557957	-
17376	NM_001025395,NM_009271	Rous sarcoma oncogene	Src	17.84	19.52	5.9	6	chr2	157250028	157297574	+
17379	NM_145140,NM_170680	ATP-binding cassette, sub-family C (CFTR/MRP), member 10	Abcc10	7.38	7.14	0.6	0.3	chr17	46440178	46464972	-
17388	NM_007866	delta-like 3 (Drosophila)	Dll3	6.6	8.06	0.6	2.3	chr7	29078573	29086804	-
17393	NM_001110513	early B cell factor 4	Ebf4	4.64	5.5	7.8	1.2	chr2	130121674	130196217	+
17397	NM_001160406,NM_008114	growth factor independent 1B	Gfi1b	0.35	0.3	0	0	chr2	28464969	28477502	-
17412	NM_016957	high mobility group nucleosomal binding domain 2	Hmgn2	33.18	38.7	22.9	90.1	chr4	133520653	133523906	-
17415	NM_001007570	solute carrier family 25, member 42	Slc25a42	4.12	4.37	1.2	1.3	chr8	72708238	72736180	-
17416	NM_011986	neurochondrin	Ncdn	12.54	12.59	1.3	1.7	chr4	126420993	126430673	-
17418	NM_008166	glutamate receptor, ionotropic, delta 1	Grid1	0.89	1.18	2	0.3	chr14	35633321	36394301	+
17420	NM_027906,NM_173758	von Willebrand factor A domain containing 8	Vwa8	4.98	4.85	2	2.8	chr14	79248984	79602117	+
17458	NM_194345	family with sequence similarity 160, member B2	Fam160b2	4.71	4.21	15.3	12.6	chr14	70983101	70999642	-
17482	NM_001166531,NM_001166532,NM_019460	Scm-like with four mbt domains 1	Sfmbt1	6.12	6.48	40.8	53.4	chr14	31528034	31635907	+
17492	NM_001198968,NM_001198969,NM_011365	intersectin 2	Itsn2	18.31	18.86	11.9	9.4	chr12	4599813	4720758	+
17505	NM_020046	dihydroorotate dehydrogenase	Dhodh	15.05	13.06	21.1	24.6	chr8	112117147	112132573	-
17507	NM_001080129,NM_001080130,NM_001080131,NM_001080132,NM_001080134,NM_011605	thymopoietin	Tmpo	41.74	43.02	76.3	129.5	chr10	90610315	90634327	-
17534	NM_133884	GPN-loop GTPase 2	Gpn2	14.12	14.72	4.3	1.5	chr4	133140287	133147650	+
17560	NM_028469	RIKEN cDNA 3110082I17 gene	3110082I17Rik	29.77	23.96	495.8	396.5	chr5	139835692	139936488	-
17562	NM_001163776,NM_080727	transmembrane protease, serine 3	Tmprss3	0.07	0.02	0.1	0	chr17	31316211	31335919	-
17574	NM_013852	ATP-binding cassette, sub-family F (GCN20), member 3	Abcf3	15.33	14.3	15.6	23	chr16	20548675	20561676	+
17603	NM_008199	histocompatibility 2, blastocyst	H2-Bl	4.59	3.41	6.8	17.1	chr17	36217133	36221194	-
17606	NM_029406	PIH1 domain containing 1	Pih1d1	35.33	32.92	74.5	130.1	chr7	52409767	52415434	+
17620	NM_177381	component of oligomeric golgi complex 3	Cog3	9.88	10.07	2.4	4	chr14	76102157	76154300	-
17624	NM_183285	potassium channel tetramerisation domain containing 2	Kctd2	14.33	11.08	17.4	15.5	chr11	115281439	115292588	+
17627	NM_001146023	family with sequence similarity 98, member C	Fam98c	14.36	14.21	25.3	16	chr7	29937528	29941229	-
17630	NM_008084	glyceraldehyde-3-phosphate dehydrogenase	Gapdh	606.78	618.75	231.1	411.5	chr6	125111869	125115601	-
17633	NM_198100	TBK1 binding protein 1	Tbkbp1	6.84	9.17	1.3	5.9	chr11	96997484	97011026	-
17636	NM_153424	nephronophthisis 4 (juvenile) homolog (human)	Nphp4	1.63	2.08	0.8	0.5	chr4	151852250	151937293	+
17638	NM_001159344,NM_027195	castor zinc finger 1	Casz1	3.12	2.94	3.5	0.2	chr4	148178500	148329001	+
17677	NM_001270489	predicted gene, 19345	Gm19345	3.95	2.8	2.4	0.9	chr7	20437351	20443704	+
17682	NM_178620	major facilitator superfamily domain containing 11	Mfsd11	10.75	11.59	3.4	2.1	chr11	116715328	116736951	+
17685	NM_018825	SH2B adaptor protein 2	Sh2b2	1.51	1.68	0	0.3	chr5	136694018	136720773	-
17688	NM_001099917	RIKEN cDNA 2210404O07 gene	2210404O07Rik	3.75	5.28	0	0	chr10	80855808	80857824	+
17692	NM_001038018,NM_001112711,NM_011938	G protein-coupled receptor kinase 6	Grk6	33.05	40.55	3.3	1.7	chr13	55546694	55562288	+
17704	NM_026824	dihydrouridine synthase 1-like (S. cerevisiae)	Dus1l	47.62	43.46	14.1	14.9	chr11	120650515	120657709	-
17781	NM_133905	PAP associated domain containing 4	Papd4	21.66	22.88	6.6	9.2	chr13	93917354	93962238	-
17785	NM_029250	ethanolamine kinase 1	Etnk1	136.51	115.86	45.8	14.6	chr6	143115749	143157066	+
17786	NM_001081283	transmembrane protein 28	Tmem28	2.33	5.06	16.5	33	chrX	97016407	97041684	+
17788	NM_153390	peroxisomal, testis specific 1	Pxt1	1.7	1.77	1.5	0.9	chr17	29070930	29079207	-
17824	NM_010387	histocompatibility 2, class II, locus Mb1	H2-DMb1	0.79	1.12	12.1	6.4	chr17	34290135	34297174	+
17834	NM_194333	solute carrier family 23 (nucleobase transporters), member 3	Slc23a3	0.02	0.05	0	0	chr1	75122115	75130464	-
17836	NM_139145	holocarboxylase synthetase (biotin- [propriony-Coenzyme A-carboxylase (ATP-hydrolysing)] ligase)	Hlcs	5.29	5.12	6.7	6.3	chr16	94350911	94509463	-
17845	NM_001270646	predicted gene 1614	Gm1614	0.73	0.8	0.2	6.2	chr18	35810004	35814853	-
17892	NM_026690	aspartate dehydrogenase domain containing	Aspdh	0	0.04	0	0	chr7	51720804	51723121	+
17946	NM_016875	Y box protein 2	Ybx2	18.02	16.2	5	7	chr11	69749400	69755101	+
17952	NM_184109	retrotransposon-like 1	Rtl1	0.47	0.38	0	0.3	chr12	110828378	110833613	-
17954	NM_001198565,NM_001198566,NM_172294	sulfatase 1	Sulf1	32.73	36.05	131.3	274.4	chr1	12682510	12850453	+
17972	NM_007909	ephrin A2	Efna2	7.08	8.09	0.6	3.2	chr10	79642226	79652755	+
17976	NM_178907	mitogen-activated protein kinase-activated protein kinase 3	Mapkapk3	35.72	35.24	3.3	1.6	chr9	107157257	107192208	-
17994	NM_172125	a disintegrin and metallopeptidase domain 1b	Adam1b	0.01	0.01	0	0	chr5	121950105	121952989	-
18004	NM_001110796,NM_011995	piccolo (presynaptic cytomatrix protein)	Pclo	0.49	1.24	0.6	0.3	chr5	14514917	14863459	+
18049	NM_001002897	autophagy related 9B	Atg9b	4.83	4.83	0.3	0.7	chr5	23889998	23897961	-
18064	NM_001271005	RIKEN cDNA C920025E04 gene	C920025E04Rik	0.07	0.18	0	1.5	chr17	36245974	36248621	-
18094	NM_010398	histocompatibility 2, T region locus 23	H2-T23	0.32	0.39	0	0.3	chr17	36166921	36169646	-
18147	NM_178732	zinc finger protein 324	Zfp324	1.08	1.14	0.9	1	chr7	13551212	13559171	+
18160	NM_001081321	PDS5, regulator of cohesion maintenance, homolog A (S. cerevisiae)	Pds5a	50.22	49.19	13.6	39.3	chr5	66006498	66089095	-
18246	NM_001081065	zinc finger protein 707	Zfp707	5.18	6.4	5.8	8.4	chr15	75799614	75806295	+
18286	NM_001083342	patched domain containing 2	Ptchd2	0.64	0.9	0.3	0.3	chr4	147610965	147662074	-
18291	NM_008913	protein phosphatase 3, catalytic subunit, alpha isoform	Ppp3ca	10.52	11.97	11.3	13.9	chr3	136333733	136598743	+
18306	NM_028832	MTERF domain containing 3	Mterfd3	9.11	10.89	2.5	3.4	chr10	84582177	84590772	-
18315	NM_173450	RNA pseudouridylate synthase domain containing 2	Rpusd2	6.44	5.78	22.2	15.7	chr2	118860525	118867933	+
18370	NM_015826	doublesex and mab-3 related transcription factor 1	Dmrt1	14.97	23.62	86.3	0.1	chr19	25580195	25678818	+
18386	NM_001164258	X-ray radiation resistance associated 1	Xrra1	0.38	0.22	0.9	0.5	chr7	107007727	107066334	+
18423	NM_028898	regulatory associated protein of MTOR, complex 1	Rptor	12.12	11.21	7.2	20.2	chr11	119464308	119760905	+
18427	NM_001190473,NM_001190474,NM_007828	death-associated protein kinase 3	Dapk3	17.14	17.43	54.8	0.7	chr10	80645751	80655942	+
18442	NM_178685	protocadherin 20	Pcdh20	0	0	0	0	chr14	88864553	88871203	-
18444	NM_028839	transmembrane protein 110	Tmem110	10.65	12.5	0.7	1.6	chr14	31638779	31690396	+
18575	NM_011885	mitochondrial ribosomal protein S12	Mrps12	57.58	59.75	11.7	5.1	chr7	29524659	29526800	-
18596	NM_007834	Down syndrome critical region gene 3	Dscr3	14.6	13.72	17.6	20.4	chr16	94719330	94748236	-
18610	NM_001077529,NM_008705	NME/NM23 nucleoside diphosphate kinase 2	Nme2	234.81	250.88	1010.4	2215.6	chr11	93811128	93817321	-
18644	NM_030707	Fc receptor-like S, scavenger receptor	Fcrls	0	0.08	0	0	chr3	87054886	87067446	-
18648	NM_001244891,NM_001244903,NM_017368,NM_198683	CUGBP, Elav-like family member 1	Celf1	49.17	39.92	352.2	219.7	chr2	90780553	90859654	+
18651	NM_198006	cytochrome C oxidase assembly factor 5	Coa5	29.81	30.06	124.1	88.8	chr1	37473929	37486948	-
18656	NM_007493	asialoglycoprotein receptor 2	Asgr2	0.51	0.52	6.9	0.3	chr11	69906145	69919688	+
18680	NM_001160400	multiple EGF-like-domains 8	Megf8	20.48	23.92	6.3	15.8	chr7	26102182	26150936	+
18701	NM_011348	sema domain, immunoglobulin domain (Ig), short basic domain, secreted, (semaphorin) 3E	Sema3e	6.5	8.21	13.9	7.4	chr5	14025275	14256689	+
18718	NM_013671	superoxide dismutase 2, mitochondrial	Sod2	30.66	28.21	126	46.8	chr17	13200704	13210985	+
18727	NM_138955	ATP-binding cassette, sub-family G (WHITE), member 4	Abcg4	0.26	0.39	0.6	1.5	chr9	44081272	44096327	-
18739	NM_026017	CTD nuclear envelope phosphatase 1	Ctdnep1	28.02	29.61	2.3	3.2	chr11	69794669	69804102	+
18754	NM_178197	histone cluster 1, H2bh	Hist1h2bh	0.26	0.2	39.6	135.8	chr13	23634840	23635221	-
18757	NM_001033349	predicted gene 410	Gm410	2.18	2.25	8.6	3.9	chr3	57471343	57496459	-
18800	NM_001252662,NM_001252663,NM_001252664,NM_001252665,NM_001252666,NM_013514	erythrocyte protein band 4.9	Epb4.9	5.03	4.95	6.4	1.4	chr14	71001990	71035855	-
18868	NM_133986	T cell leukemia translocation altered gene	Tcta	2.02	2.43	1.7	3.5	chr9	108205288	108208282	-
18874	NM_145478	proviral integration site 3	Pim3	48.11	49.98	12.8	7.3	chr15	88692623	88696156	+
18897	NM_001163483,NM_029375	RIKEN cDNA 1700020A23 gene	1700020A23Rik	0.06	0.05	0	0	chr2	130230994	130231810	+
18905	NM_001160261,NM_001160262,NM_175461	family with sequence similarity 78, member B	Fam78b	0.44	0.48	0.1	0.2	chr1	168931547	169021433	+
18933	NM_001013367	protein kinase, AMP-activated, alpha 1 catalytic subunit	Prkaa1	12.03	11.31	16	24.7	chr15	5093860	5131899	+
18946	NM_001164573	myosin 1H	Myo1h	3.73	3.13	0.6	1.6	chr5	114764949	114814585	+
18953	NM_146534	olfactory receptor 1368	Olfr1368	0	0	0.4	0.1	chr13	21233979	21234924	-
18969	NM_013688	t-complex-associated testis expressed 1	Tcte1	0.33	0.63	0	0.3	chr17	45660382	45679626	+
18996	NM_175440	protease, serine, 27	Prss27	0	0.17	0.2	0	chr17	24175209	24182916	+
19013	NM_001033533	coiled-coil domain containing 102A	Ccdc102a	4.69	5.18	11.8	11	chr8	97426768	97441998	-
19043	NM_023732	ATP-binding cassette, sub-family B (MDR/TAP), member 6	Abcb6	13.39	28	59.3	118.2	chr1	75168214	75176857	-
19074	NM_175486	RIKEN cDNA 6430571L13 gene	6430571L13Rik	0.21	0.29	0	0.5	chr9	107242970	107252014	+
19079	NM_001080934	solute carrier family 16 (monocarboxylic acid transporters), member 5	Slc16a5	2.97	2.74	0	0	chr11	115323786	115335712	+
19086	NM_001008498	WD repeat domain 34	Wdr34	19.21	17.02	30.9	30.5	chr2	29887077	29904399	-
19088	NM_001110783,NM_031158	ankyrin 1, erythroid	Ank1	0.13	0.22	0.2	0	chr8	24085353	24260968	+
19116	NM_172801	otopetrin 2	Otop2	0.23	0.17	0.3	0.3	chr11	115168476	115193617	+
19148	NM_018810	makorin, ring finger protein, 1	Mkrn1	286.48	266.52	1239.7	158.6	chr6	39347819	39370368	-
19153	NM_153798	polymerase (RNA) II (DNA directed) polypeptide B	Polr2b	58.77	59.87	416.3	614.9	chr5	77739508	77778353	+
19158	NM_175653	histone cluster 1, H3c	Hist1h3c	0.33	0.5	6.1	43.7	chr13	23836910	23837390	-
19166	NM_001146215,NM_013600	mutS homolog 5 (E. coli)	Msh5	3.77	3.1	2.1	1.1	chr17	35165549	35183668	-
19178	NM_001169131,NM_198600	PAP associated domain containing 7	Papd7	12.69	12.1	1.3	1.3	chr13	69636836	69672742	-
19187	NM_001162996,NM_028153	echinoderm microtubule associated protein like 2	Eml2	14.29	12.83	7.4	5.6	chr7	19766518	19791831	+
19213	NM_001163763,NM_001163764,NM_025674	transcription factor 19	Tcf19	15.5	18.34	6.7	4	chr17	35649679	35653769	-
19214	NM_010213	four and a half LIM domains 3	Fhl3	5.62	5.97	2.4	5.3	chr4	124377942	124385855	+
19260	NM_027435	ATPase family, AAA domain containing 2	Atad2	38.03	37.29	17.8	31.4	chr15	57925601	57966637	-
19261	NM_019963	signal transducer and activator of transcription 2	Stat2	14.32	15.93	25.8	92.3	chr10	127707631	127729905	+
19264	NM_001103179,NM_145125,NM_176928	bromodomain and WD repeat domain containing 1	Brwd1	24.29	20.66	8.5	6.9	chr16	96213698	96304035	-
19295	NM_001173500	RIKEN cDNA G630090E17 gene	G630090E17Rik	0.11	0.13	0.5	0.5	chr10	39666717	39679959	-
19297	NM_010415	heparin-binding EGF-like growth factor	Hbegf	8.17	10.45	23	5.3	chr18	36664580	36675459	-
19322	NM_001081158	RIKEN cDNA 1300001I01 gene	1300001I01Rik	34.7	34.94	13.8	5.1	chr11	74462996	74484349	+
19333	NM_178922	hypermethylated in cancer 2	Hic2	21.18	19.15	15.4	8.4	chr16	17233679	17263523	+
19377	NM_020047	tumor-associated calcium signal transducer 2	Tacstd2	0.02	0.04	0.5	0	chr6	67484052	67485816	-
19391	NM_013647	ribosomal protein S16	Rps16	126.79	135.7	759.7	825.6	chr7	29135707	29137717	+
19407	NM_133823	methylmalonic aciduria (cobalamin deficiency) type A	Mmaa	4.66	3.04	4.3	3.7	chr8	81790322	81818855	-
19433	NM_001077507,NM_001077510,NM_010309,NM_019690,NM_022000,NM_201616,NM_201617,NM_201618	GNAS (guanine nucleotide binding protein, alpha stimulating) complex locus	Gnas	28.68	36.12	38.2	122.1	chr2	174109820	174172243	+
19487	NM_015787	histone cluster 1, H1e	Hist1h1e	0.52	0.45	20.3	90.4	chr13	23712496	23714427	-
19491	NM_198632	tripartite motif-containing 67	Trim67	0.58	0.61	1.4	1.1	chr8	127316918	127358604	+
19501	NM_198960	transcription factor AP-2, epsilon	Tfap2e	1.53	1.47	0.4	0	chr4	126393246	126413513	-
19520	NM_001033272	spermatogenesis associated 13	Spata13	6.93	5.31	8.7	13	chr14	61253565	61383393	+
19527	NM_028000	phosphatidic acid phosphatase type 2 domain containing 1B	Ppapdc1b	8.81	8.77	0.2	6.8	chr8	26830519	26835359	+
19528	NM_080442	testis-specific serine kinase 3	Tssk3	0.15	0.07	2.3	0.6	chr4	129166251	129168014	-
19532	NM_178187	histone cluster 1, H2ae	Hist1h2ae	0.76	0.28	1	5.4	chr13	23662385	23663089	-
19535	NM_011034	peroxiredoxin 1	Prdx1	474.02	452.54	56	79.4	chr4	116358203	116372605	+
19560	NM_011522	synaptogyrin 3	Syngr3	2.86	3.31	1	0.7	chr17	24822036	24826894	-
19566	NM_025536	COMM domain containing 5	Commd5	11.87	13.33	16.7	22.2	chr15	76730370	76731727	+
19571	NM_001267620,NM_026187	ankyrin repeat and zinc finger domain containing 1	Ankzf1	14.98	13.81	10	12.7	chr1	75188733	75195960	+
19600	NM_024229	phosphate cytidylyltransferase 2, ethanolamine	Pcyt2	28.81	34.33	31.6	43.4	chr11	120471400	120479204	-
19601	NM_001080798,NM_133919	AF4/FMR2 family, member 1	Aff1	17.18	16.07	10.5	20.2	chr5	104183180	104284341	+
19632	NM_001142792,NM_177887	transmembrane protein 150B	Tmem150b	6.25	6.8	10.8	18	chr7	4658433	4676853	-
19659	NM_010925	ribosomal RNA processing 1 homolog (S. cerevisiae)	Rrp1	89.22	85.06	653.2	1098.3	chr10	77863106	77875788	-
19683	NM_033565	AF4/FMR2 family, member 4	Aff4	33.99	29.32	18.3	34.1	chr11	53164268	53235332	+
19698	NM_021513	THAP domain containing 11	Thap11	28.07	27.1	14.3	12.9	chr8	108379002	108380850	+
19737	NM_025448	signal sequence receptor, beta	Ssr2	279.35	287.43	132.2	38.7	chr3	88383592	88392335	+
19742	NM_146155	AT hook, DNA binding motif, containing 1	Ahdc1	32.37	31.06	55	27.1	chr4	132567420	132634025	+
19751	NM_133731	protease, serine, 22	Prss22	0.32	0.39	16	0	chr17	24130500	24135067	-
19755	NM_001190406,NM_001190408,NM_030228,NM_144560	growth arrest-specific 2 like 1	Gas2l1	7.56	9.38	1.5	1.8	chr11	4954133	4965330	-
19758	NM_133228	zinc finger protein 87	Zfp87	3.87	3.55	6.2	14	chr13	67616717	67627167	-
19795	NM_183182	cDNA sequence BC055111	BC055111	2.79	2.42	0	0	chr4	106263513	106289843	-
19851	NM_011568	Aly/REF export factor	Alyref	71.6	74.97	148.9	105.4	chr11	120455829	120459679	-
19868	NM_145713	histone cluster 1, H1d	Hist1h1d	0.18	0.09	244.3	818.4	chr13	23646900	23649877	+
19880	NM_001198911,NM_001198912,NM_001198913,NM_008487	rho/rac guanine nucleotide exchange factor (GEF) 2	Arhgef2	23.93	26.32	70.8	126.4	chr3	88420128	88451974	+
19916	NM_001110204,NM_001110205,NM_007394	activin A receptor, type 1	Acvr1	6.2	10.61	1.1	2.5	chr2	58298848	58419239	-
19937	NM_153516	BCL2-like 13 (apoptosis facilitator)	Bcl2l13	13.02	15.83	6.7	9.9	chr6	120786247	120842860	+
19940	NM_001099331	R3H domain containing-like	R3hdml	1.17	1.79	1.1	0	chr2	163318053	163328348	+
19945	NM_007427	agouti related protein	Agrp	1.3	1.21	1.2	0.5	chr8	108090597	108092198	-
20004	NM_009659	arachidonate 12-lipoxygenase, 12R type	Alox12b	0.06	0.08	0	0.1	chr11	68970573	68983293	+
20006	NM_018854	intraflagellar transport 20	Ift20	27.59	23.75	40.2	49.4	chr11	78349937	78354975	+
20038	NM_198250	leucine rich repeat containing 4B	Lrrc4b	0.59	0.76	21.5	108	chr7	51697856	51718714	+
20074	NM_001081259	major facilitator superfamily domain containing 7B	Mfsd7b	6.5	6.8	3.8	3.6	chr1	192829710	192850069	-
20079	NM_001033805	RIKEN cDNA G630016D24 gene	G630016D24Rik	6.82	6.27	15.8	0.6	chr14	52636539	52639462	+
20094	NM_199058	G protein-coupled receptor 6	Gpr6	0	0	0	0	chr10	40790298	40791390	-
20129	NM_175471	cytochrome b5 reductase-like	Cyb5rl	2.08	1.79	0.2	0.5	chr4	106742772	106757410	+
20140	NM_029298	RIKEN cDNA 1700011E24 gene	1700011E24Rik	0.24	0.33	0	0	chr17	87788910	87827081	-
20144	NM_145958	kelch repeat and BTB (POZ) domain containing 2	Kbtbd2	10.56	9.77	49.8	94.8	chr6	56727518	56747807	-
20170	NM_009752	galactosidase, beta 1	Glb1	76.19	82.83	7.6	5.7	chr9	114310236	114383495	+
20212	NM_026147	ribosomal protein S20	Rps20	876.85	834.6	2144.2	2542.3	chr4	3761619	3762747	-
20214	NM_026232	solute carrier family 25, member 30	Slc25a30	6.91	8.81	9.1	33.3	chr14	76161805	76186844	-
20226	NM_178202	histone cluster 1, H2bp	Hist1h2bp	0.72	0.8	22.3	37.5	chr13	21879356	21881082	+
20240	NM_011010	olfactory marker protein	Omp	0.59	0.63	0.6	0.4	chr7	105291868	105293957	-
20247	NM_023824	progestin and adipoQ receptor family member IV	Paqr4	3.43	5.61	0	0.5	chr17	23873152	23877297	-

## Sheet: coding_Common
group_id	RefSeqID	Description	GeneSymbol	siControl(rpkm)	siRest(rpkm)	tss_ES(ppm)	tss_EpiS(ppm)	Chromosome	Start	End	Strand
10	NM_138603	coiled-coil domain containing 22	Ccdc22	9.49	7.76	3.6	2.6	chrX	7170934	7182546	-
12	NM_028901	myosin XVIIIb	Myo18b	0.49	0.5	2.6	1.2	chr5	113117895	113325382	-
45	NM_010289	gap junction protein, alpha 10	Gja10	0	0.05	3	3.9	chr4	32687839	32689357	-
103	NM_009308	synaptotagmin IV	Syt4	0.48	2.88	0.4	0	chr18	31597461	31607069	-
110	NM_175163	zinc finger protein 689	Zfp689	3.65	3.75	2.4	6.5	chr7	134585649	134592672	-
116	NM_007574	complement component 1, q subcomponent, C chain	C1qc	0	0	0.3	0	chr4	136445716	136448829	-
117	NM_001081327	heparan sulfate (glucosamine) 3-O-sulfotransferase 2	Hs3st2	0.04	0.03	0	0	chr7	128535809	128645282	+
118	NM_010608	potassium channel, subfamily K, member 3	Kcnk3	0.08	0.27	0.1	0.2	chr5	30890542	30927643	+
131	NM_024291	kyphoscoliosis peptidase	Ky	0.61	0.83	0.1	0	chr9	102408467	102448569	+
132	NM_025870	RIKEN cDNA 2310047B19 gene	2310047B19Rik	4.45	4.84	0.3	0.5	chr9	21760196	21762714	+
191	NM_025598	pancreatic progenitor cell differentiation and proliferation factor homolog (zebrafish)RIKEN cDNA 2700038C09 gene	Ppdpf	15.74	16.59	51.9	29.5	chr2	180922047	180923209	+
208	NM_021403	serine/arginine repetitive matrix 3	Srrm3	1.03	2.91	1.9	2.6	chr5	136293975	136350642	+
220	NM_028417	tetratricopeptide repeat domain 9B	Ttc9b	0.95	2.3	1.4	0	chr7	28438942	28441226	+
222	NM_008970	parathyroid hormone-like peptide	Pthlh	0.03	0	0	0	chr6	147200631	147212607	-
232	NM_001122982,NM_016746	cyclin C	Ccnc	9.26	11.06	33.4	38.5	chr4	21654849	21677693	+
259	NM_177164	von Willebrand factor C domain-containing protein 2-like	Vwc2l	0.02	0.03	0	0	chr1	70772288	70931971	+
341	NM_001081151	giant axonal neuropathy	Gan	4.42	3.67	11.5	11.6	chr8	119682034	119729086	+
364	NM_029594	interleukin 31	Il31	0	0.04	0	0.1	chr5	123930161	123932110	-
404	NM_026452	coenzyme Q9 homolog (yeast)	Coq9	13.64	14.99	24.6	34.3	chr8	97362316	97378795	+
430	NM_148946	solute carrier family 8 (sodium/calcium exchanger), member 2	Slc8a2	2.03	3.35	0.4	1.2	chr7	16715648	16745860	+
469	NM_009447	tubulin, alpha 4A	Tuba4a	72.3	84.84	6.7	4.2	chr1	75211548	75215828	-
497	NM_029659	serine/threonine/tyrosine interacting-like 1	Styxl1	0.32	0.31	0.6	2	chr5	136223089	136254255	-
536	NM_025784	BCS1-like (yeast)	Bcs1l	5.05	4.49	8.9	6.8	chr1	74634934	74639017	+
556	NM_009943	cytochrome c oxidase, subunit VI a, polypeptide 2	Cox6a2	0.07	0.06	0	0.6	chr7	135348948	135349880	-
564	NM_023464	Sjogren's syndrome nuclear autoantigen 1	Ssna1	39.51	38.43	170.4	227.4	chr2	25126558	25127938	-
624	NM_010909	nuclear factor of kappa light polypeptide gene enhancer in B cells inhibitor like 1	Nfkbil1	7.87	8.53	155.7	32.1	chr17	35357119	35372760	-
635	NM_172890	solute carrier family 6 (neurotransmitter transporter, GABA), member 11	Slc6a11	0.21	0.11	0.2	0.7	chr6	114081234	114199880	+
689	NM_058214	RecQ protein-like 4	Recql4	18.08	19.23	36.4	38.7	chr15	76533982	76540989	-
703	NM_028020	cleavage and polyadenylation specific factor 3-like	Cpsf3l	29.02	31.2	2.4	4.5	chr4	155243675	155263212	+
722	NM_001199321,NM_009568	zinc finger protein 94	Zfp94	1.72	1.64	0.5	1.7	chr7	25086722	25101685	-
731	NM_009785	calcium channel, voltage-dependent, alpha2/delta subunit 3	Cacna2d3	0.27	0.19	0.1	0.1	chr14	29718128	30535050	-
732	NM_177350	gliomedin	Gldn	0.01	0	0	0.3	chr9	54134292	54189584	+
735	NM_010712	LIM homeobox protein 4	Lhx4	0.02	0.04	0.4	0	chr1	157548823	157589157	-
743	NM_025919	ribosomal protein L11	Rpl11	339.36	372.39	590	612.8	chr4	135605862	135609286	-
752	NM_001163510,NM_008433	potassium intermediate/small conductance calcium-activated channel, subfamily N, member 4	Kcnn4	0.92	1.17	1.7	0.2	chr7	25155281	25170231	+
773	NM_175939	a disintegrin and metallopeptidase domain 29	Adam29	0	0	0	0	chr8	58349708	58385761	-
825	NM_027060,NM_172618	BTB (POZ) domain containing 9	Btbd9	9.2	9.05	1361.4	1365.8	chr17	30352468	30713232	-
863	NM_001081141	gamma-aminobutyric acid (GABA) B receptor, 2	Gabbr2	0.16	0.4	0.3	2.4	chr4	46676769	47004586	-
912	NM_001271433,NM_001271434,NM_001271435,NM_001271436,NM_001271437,NM_026897	hydroxyacylglutathione hydrolase-like	Haghl	13.53	16.12	57.6	92.9	chr17	25916787	25922531	-
927	NM_032544	GTP binding protein 3	Gtpbp3	8.73	10.38	1.8	2.6	chr8	74012001	74017299	+
942	NM_172912	ATP-binding cassette, sub-family C (CFTR/MRP), member 12	Abcc12	0.04	0.21	0	0	chr8	89028739	89090489	-
969	NM_001190885,NM_001190886,NM_027398	Kv channel-interacting protein 1	Kcnip1	0.47	0.32	0.5	0.1	chr11	33529340	33893193	-
1061	NM_001039195,NM_001083806,NM_013540	glutamate receptor, ionotropic, AMPA2 (alpha 2)	Gria2	0.02	0.02	0	0	chr3	80488857	80606713	-
1075	NM_001168521,NM_172795	sterile alpha and HEAT/Armadillo motif containing 1	Sarm1	0.86	2.18	0.7	0	chr11	78285831	78311256	-
1099	NM_029357	protocadherin 1	Pcdh1	6.1	6.74	3.2	8.7	chr18	38356347	38369416	-
1146	NM_001109758,NM_007529	brevican	Bcan	0.79	1.58	0	0.8	chr3	87791452	87804278	-
1147	NM_027045,NM_028407	granule cell antiserum positive 14	Gcap14	7.64	8.06	4.4	5.8	chr14	37688121	37781950	-
1151	NM_011886	secretory carrier membrane protein 3	Scamp3	72.26	87.28	4.9	12.7	chr3	88981406	88986692	+
1152	NM_028135	transmembrane protein 163	Tmem163	0.19	0.2	0	0.1	chr1	129386918	129574598	-
1170	NM_008178	GS homeobox 1	Gsx1	0.3	0.33	5.4	0	chr5	148000271	148002522	+
1209	NM_013739	docking protein 3	Dok3	1	1.52	0	0	chr13	55624595	55629899	-
1222	NM_001163691,NM_021415	calcium channel, voltage-dependent, T type, alpha 1H subunit	Cacna1h	0.68	1.24	0	0.3	chr17	25511231	25570728	-
1229	NM_175427	family with sequence similarity 163, member B	Fam163b	2.18	1.53	0	0.2	chr2	26965898	26997997	-
1284	NM_023799	meningioma expressed antigen 5 (hyaluronidase)	Mgea5	66.5	64.99	402.4	320.2	chr19	45824748	45857781	-
1286	NM_173036	G protein-coupled receptor 97	Gpr97	0.17	0.11	0	0	chr8	97541591	97569149	+
1301	NM_001177536	PR domain containing 11	Prdm11	3.75	3.96	1.2	1.2	chr2	92815062	92886301	-
1304	NM_133927	integrin alpha FG-GAP repeat containing 2	Itfg2	13.22	11.53	19.1	20.6	chr6	128359461	128374928	-
1315	NM_001252072	heparan sulfate (glucosamine) 3-O-sulfotransferase 4	Hs3st4	1.97	2.14	0.4	0	chr7	131126694	131542503	+
1330	NM_001081166	PHD finger protein 21B	Phf21b	6.4	11.09	1.4	1.6	chr15	84615805	84686559	-
1351	NM_011482	NHP2 non-histone chromosome protein 2-like 1 (S. cerevisiae)	Nhp2l1	20.87	19.93	30.9	20.3	chr15	81871774	81878028	-
1385	NM_021454	CDC42 effector protein (Rho GTPase binding) 5	Cdc42ep5	11.27	10.62	4.1	19.8	chr7	4102861	4116301	-
1441	NM_153553	neuronal PAS domain protein 4	Npas4	0.03	0.1	0.2	0.2	chr19	4984354	4989971	-
1463	NM_025699	RIKEN cDNA 3230401D17 gene	3230401D17Rik	7.93	6.77	50	29.1	chr2	163231557	163245206	-
1470	NM_025841	KDEL (Lys-Asp-Glu-Leu) endoplasmic reticulum protein retention receptor 2	Kdelr2	48	64.02	13.4	30	chr5	144165498	144182955	+
1471	NM_138650	diacylglycerol kinase, gamma	Dgkg	0.73	0.81	0.2	0.2	chr16	22466641	22657304	-
1479	NM_026389	polymerase (DNA-directed), delta interacting protein 2	Poldip2	39.16	35.86	76.4	87.9	chr11	78325797	78336238	+
1587	NM_009792,NM_177407	calcium/calmodulin-dependent protein kinase II alpha	Camk2a	1.2	1.04	0.6	0.7	chr18	61085285	61147806	+
1610	NM_021423	SH3/ankyrin domain gene 3	Shank3	4.17	4.35	9	7.2	chr15	89330287	89390691	+
1623	NM_001113362,NM_001113364,NM_133910	TBC1 domain family, member 14	Tbc1d14	12.26	12.06	51.2	138.5	chr5	36833252	36928875	-
1644	NM_144891	ganglioside-induced differentiation-associated protein 1-like 1	Gdap1l1	4.25	9.69	2.3	3.4	chr2	163264202	163281060	+
1652	NM_001177629,NM_010345	growth factor receptor bound protein 10	Grb10	15.48	12.88	11.8	63.9	chr11	11830501	11937423	-
1654	NM_021340	retinal G protein coupled receptor	Rgr	0	0	0	0	chr14	37850675	37862150	-
1656	NM_001014995	family with sequence similarity 189, member B	Fam189b	5.65	6.52	0.5	0.5	chr3	88987146	88993211	+
1677	NM_001162868,NM_001162869,NM_153140	RAB11 family interacting protein 3 (class II)	Rab11fip3	11.07	12.3	3.6	4.2	chr17	26125980	26206122	-
1698	NM_026211	transmembrane emp24 protein transport domain containing 9	Tmed9	95.62	123.88	134.4	237.4	chr13	55694495	55699055	+
1702	NM_146205	armadillo repeat containing 5	Armc5	6.19	6.19	1.1	3.4	chr7	135380870	135388614	+
1739	NM_001029873	unc-13 homolog A (C. elegans)	Unc13a	1.67	11.81	36.2	137.7	chr8	74150611	74195656	-
1756	NM_001163718,NM_026676	RIKEN cDNA 0610007P22 gene	0610007P22Rik	16.68	15.66	26.8	27.4	chr17	25377114	25379744	+
1763	NM_011403	solute carrier family 4 (anion exchanger), member 1	Slc4a1	0.33	0.26	2.1	0.3	chr11	102210133	102226595	-
1807	NM_001270475,NM_153396	microtubule associated monoxygenase, calponin and LIM domain containing 3	Mical3	8.31	7.68	7.4	14.4	chr6	120881563	121081040	-
1837	NM_145129	cholinergic receptor, nicotinic, alpha polypeptide 3	Chrna3	0.51	1.02	0	0	chr9	54859149	54874366	-
1840	NM_001252651,NM_007782	colony stimulating factor 3 receptor (granulocyte)	Csf3r	0.08	0.08	0	0	chr4	125701902	125722219	+
1887	NM_008308	5-hydroxytryptamine (serotonin) receptor 1A	Htr1a	0.01	0	0	0.1	chr13	106233772	106238213	+
1895	NM_144921	ATPase, Na+/K+ transporting, alpha 3 polypeptide	Atp1a3	16.16	30.79	14.2	20.2	chr7	25763187	25790914	-
1914	NM_020604	junctophilin 1	Jph1	2.4	2.91	16.4	70.9	chr1	16985020	17087970	-
1946	NM_178795	diphosphoinositol pentakisphosphate kinase 1	Ppip5k1	2.01	2.21	11.2	7.9	chr2	121136296	121176749	-
1952	NM_001001885	transmembrane protein 151A	Tmem151a	0.87	1.47	0	0	chr19	5079336	5085477	-
1958	NM_011384	sine oculis-related homeobox 6	Six6	0.1	0.15	0.3	0	chr12	74040931	74045886	+
1960	NM_001171024	Nup62-Il4i1 protein	Nup62-il4i1	95.07	82.81	144.2	179.2	chr7	52071739	52096173	+
1976	NM_008599	chemokine (C-X-C motif) ligand 9	Cxcl9	0	0	0	0	chr5	92750356	92757105	-
1985	NM_028719	copine IV	Cpne4	0.22	0.36	0	0	chr9	104472117	104936874	+
1987	NM_007639	CD1d1 antigen	Cd1d1	4.46	4.48	1.8	1.3	chr3	86799757	86803262	-
2012	NM_008082	galanin receptor 1	Galr1	0	0	0.2	0	chr18	82561887	82576169	-
2015	NM_177763	lipoma HMGIC fusion partner-like protein 4	Lhfpl4	1.55	4.24	2.3	3.5	chr6	113118080	113145378	-
2016	NM_001039086,NM_001039087,NM_054050	Rap guanine nucleotide exchange factor (GEF) 1	Rapgef1	30.54	23.83	8.5	5.6	chr2	29475239	29595883	+
2022	NM_018817	SWI/SNF related matrix associated, actin dependent regulator of chromatin, subfamily a-like 1	Smarcal1	8	7.76	2.2	3.4	chr1	72629824	72683364	+
2074	NM_009955	dihydropyrimidinase-like 2	Dpysl2	2.09	2.59	8.9	8.5	chr14	67421700	67487437	-
2116	NM_007670	cyclin-dependent kinase inhibitor 2B (p15, inhibits CDK4)	Cdkn2b	1.66	2.29	0.5	0.9	chr4	88952197	88956941	-
2118	NM_029444	RIKEN cDNA 4930447C04 gene	4930447C04Rik	57.76	49.11	384.6	0.3	chr12	73982095	74018752	-
2132	NM_001162846,NM_178621	phytanoyl-CoA hydroxylase interacting protein-like	Phyhipl	5.49	9.19	2.5	0.4	chr10	70020433	70062039	-
2157	NM_001039095	glycosyltransferase 6 domain containing 1	Glt6d1	0.29	0.21	0	0	chr2	25649486	25671356	-
2158	NM_001033202	ubiquitin specific peptidase 30	Usp30	8.49	8.75	5.7	9	chr5	114550341	114572933	+
2186	NM_010556	interleukin 3	Il3	0.18	0	0	0.3	chr11	54078586	54080781	-
2204	NM_009387	thymidine kinase 1	Tk1	26.75	25.74	32.5	26.7	chr11	117676832	117687328	-
2224	NM_152800	torsin family 2, member A	Tor2a	22.01	27.67	0.7	2.2	chr2	32612753	32617764	+
2253	NM_172583	transmembrane protein 63c	Tmem63c	1.73	1.77	0.3	0	chr12	88367513	88430989	+
2311	NM_001007573	mannosidase, endo-alpha-like	Maneal	2	6.48	0.8	1.2	chr4	124532482	124539415	-
2314	NM_010596	potassium voltage-gated channel, shaker-related subfamily, member 7	Kcna7	0.57	0.3	5.5	6	chr7	52661329	52666752	+
2345	NM_205769	corticotropin releasing hormone	Crh	0	0	0	0	chr3	19593400	19595396	-
2353	NM_009079	ribosomal protein L22	Rpl22	159.56	163.97	434.7	332.7	chr4	151699986	151708180	+
2362	NM_173741	WD repeat domain 24	Wdr24	9.58	10.27	1.5	2.4	chr17	25960571	25965675	+
2365	NM_025285	stathmin-like 2	Stmn2	97.45	88.11	71.4	66.3	chr3	8509526	8561604	+
2366	NM_001164186,NM_019446	BarH-like 1 (Drosophila)	Barhl1	0.17	0.11	0.1	0	chr2	28763199	28771960	-
2368	NM_001243048,NM_007489	aryl hydrocarbon receptor nuclear translocator-like	Arntl	7.81	7	7	1.5	chr7	120350978	120457640	+
2474	NM_053074	nucleoporin 62	Nup62	86.59	75.26	144	179.2	chr7	52071789	52086176	+
2494	NM_174988	cadherin 22	Cdh22	1.43	1.77	1.8	0.8	chr2	164937006	165060237	-
2532	NM_017470	dynein, axonemal, light chain 4	Dnalc4	8.76	9.69	0.1	1.8	chr15	79591878	79604897	-
2564	NM_001195529	predicted gene 4980	Gm4980	0.23	0.39	0	0.3	chr7	106772576	106775613	-
2568	NM_001252532,NM_145438	lethal giant larvae homolog 2 (Drosophila)	Llgl2	48.75	43.83	36.1	20.5	chr11	115685371	115717094	+
2573	NM_001177995,NM_027504	PR domain containing 16	Prdm16	0.91	0.83	70.8	3.3	chr4	153690233	154010982	-
2574	NM_001171615,NM_001171616,NM_001171680,NM_008665	myelin transcription factor 1	Myt1	0.11	0.22	1	0.3	chr2	181498036	181562480	+
2601	NM_001256431,NM_139153	ArfGAP with GTPase domain, ankyrin repeat and PH domain 3	Agap3	14.96	17	5.9	5.5	chr5	23957994	24007865	+
2605	NM_133984	HemK methyltransferase family member 1	Hemk1	6.5	6.48	8.2	7.9	chr9	107229412	107240681	-
2616	NM_001162970	absent in melanoma 1-like	Aim1l	3.95	3.48	14.6	17.2	chr4	133624366	133648419	+
2638	NM_008262	one cut domain, family member 1	Onecut1	1.83	2.85	3.8	0.5	chr9	74709727	74737454	+
2713	NM_001025584,NM_001025585,NM_001025590,NM_010606	potassium inwardly-rectifying channel, subfamily J, member 6	Kcnj6	0.23	0.17	0	0	chr16	94970289	95219303	-
2718	NM_011827	hematopoietic cell signal transducer	Hcst	0.22	0.09	0.2	0.4	chr7	31202730	31204873	-
2723	NM_001163319	tubulin, gamma complex associated protein 6	Tubgcp6	10.52	10.71	13.3	10.8	chr15	88929527	88953580	-
2731	NM_001141983,NM_027694	golgi autoantigen, golgin subfamily a, 7B	Golga7b	0.67	0.83	0.2	0	chr19	42322067	42344838	+
2732	NM_001256432,NM_177671	Eph receptor A10	Epha10	0.43	0.62	0.6	0.8	chr4	124559028	124595044	+
2750	NM_013651	splicing factor 3a, subunit 2	Sf3a2	66.07	64.37	30.8	36.6	chr10	80261479	80267667	+
2766	NM_001042715	coiled-coil domain containing 135	Ccdc135	0.66	0.74	2.3	0	chr8	97579002	97602041	+
2820	NM_001112715,NM_026820	interferon induced transmembrane protein 1	Ifitm1	69.05	66.27	29.2	1.7	chr7	148153327	148155726	+
2853	NM_027552	kynureninase (L-kynurenine hydrolase)	Kynu	0.65	0.55	0.2	0.2	chr2	43410848	43538235	+
2855	NM_174987	RIKEN cDNA 1810063B05 gene	1810063B05Rik	18.5	16.44	5	3.4	chr8	128946400	128949335	+
2867	NM_177061	olfactory receptor 1344	Olfr1344	0.16	0.12	0	0	chr7	6392612	6393578	+
2883	NM_001044308	calcium channel, voltage-dependent, alpha 1I subunit	Cacna1i	0.13	0.21	0.6	0.3	chr15	80117667	80228722	+
2904	NM_175674	vomeronasal 2, receptor 7	Vmn2r7	0	0.01	0	0	chr3	64494581	64523524	-
2936	NM_001048057,NM_001048058,NM_023372	ribosomal protein L38	Rpl38	456.66	491.62	12205.7	11181.2	chr11	114529856	114533645	+
2964	NM_175434	solute carrier family 35, member F3	Slc35f3	0.65	0.66	0.1	1.8	chr8	128822478	128919877	+
2968	NM_176831	phosphopantothenoylcysteine decarboxylase	Ppcdc	9.53	8.45	19.7	9.8	chr9	57260470	57287921	-
2979	NM_009871	cyclin-dependent kinase 5, regulatory subunit 1 (p35)	Cdk5r1	1.16	1.8	0.6	0.2	chr11	80290547	80294681	+
2988	NM_007544	BH3 interacting domain death agonist	Bid	22.63	20.4	8.1	7.1	chr6	120843136	120866838	-
3009	NM_001164641,NM_001164642,NM_001164643,NM_029640,NM_180662	trafficking protein particle complex 9	Trappc9	4.23	3.7	5.7	13.4	chr15	72420049	72891634	-
3018	NM_178925	NOL1/NOP2/Sun domain family member 3	Nsun3	4.22	3.9	12	6.9	chr16	62734677	62786542	-
3042	NM_001037723,NM_001037724,NM_001109756,NM_007406	adenylate cyclase 7	Adcy7	1.48	1.59	0.7	2	chr8	90796301	90853861	+
3065	NM_001038655,NM_010319	guanine nucleotide binding protein (G protein), gamma 7	Gng7	2.66	1.97	4.5	2	chr10	80411368	80477670	-
3084	NM_001202445,NM_001202446,NM_011162	mitogen-activated protein kinase 8 interacting protein 1	Mapk8ip1	13.61	23.7	10.1	11.1	chr2	92223832	92241420	-
3107	NM_010045	Duffy blood group, chemokine receptor	Darc	0.13	0.34	0	0	chr1	175262016	175263634	-
3158	NM_001130419,NM_010471	hippocalcin	Hpca	5.58	9	6.2	2.9	chr4	128788818	128798984	-
3164	NM_001110160,NM_177736	leucine rich repeat containing 61	Lrrc61	2.24	2.56	1.7	4.8	chr6	48504797	48520721	+
3179	NM_011122	procollagen-lysine, 2-oxoglutarate 5-dioxygenase 1	Plod1	12.04	13.82	6.3	11.6	chr4	147283861	147310885	-
3181	NM_001166282,NM_029212	coiled-coil domain containing 33	Ccdc33	0.3	0.34	0.9	0.8	chr9	57876488	57966630	-
3197	NM_172834	lipoxygenase homology domains 1	Loxhd1	0.17	0.07	0.3	0.2	chr18	77520696	77680996	+
3230	NM_001253783,NM_001253784,NM_054046	differentially expressed in FDCP 8	Def8	15.11	14.09	34	27.2	chr8	125966855	125987799	+
3255	NM_008314	5-hydroxytryptamine (serotonin) receptor 5A	Htr5a	0.02	0.05	0.2	0	chr5	28168486	28181626	+
3270	NM_177602	WD repeat domain 25	Wdr25	4.72	3.87	1	2	chr12	110132481	110266662	+
3299	NM_199201	CD300 antigen like family member H	Cd300lh	0.06	0	0.2	0	chr11	114903444	114909609	-
3307	NM_001243258	predicted gene 4791	Gm4791	0	0	0	0	chr9	46806823	46811943	+
3325	NM_021712	solute carrier family 18 (vesicular monoamine), member 3	Slc18a3	0.15	0.61	0.4	0.8	chr14	33275622	33278036	-
3370	NM_001114140,NM_013836	transcription factor 20	Tcf20	34.09	31.98	22	24.1	chr15	82639054	82742564	-
3379	NM_152818	oxysterol binding protein 2	Osbp2	0.44	0.51	0.3	0	chr11	3603733	3763906	-
3407	NM_001164679	anoctamin 8	Ano8	4.31	7.36	12.6	10.5	chr8	73999917	74009966	-
3436	NM_010808	matrix metallopeptidase 24	Mmp24	1.16	2.52	0.2	0.2	chr2	155601079	155644102	+
3440	NM_001001160	F-box protein 41	Fbxo41	1.12	1.3	0.1	0.2	chr6	85419571	85452880	-
3472	NM_007607	carbonic anhydrase 4	Car4	7.36	11.6	1.8	17.9	chr11	84771255	84779556	+
3474	NM_053126	protocadherin beta 1	Pcdhb1	0	0.01	0	0.5	chr18	37424651	37427108	+
3503	NM_001036684,NM_009723	ATPase, Ca++ transporting, plasma membrane 2	Atp2b2	0.38	0.79	0.4	1	chr6	113695661	113992074	-
3513	NM_011332	chemokine (C-C motif) ligand 17	Ccl17	0	0	0	0	chr8	97334352	97335936	+
3527	NM_026964	coiled-coil domain containing 124	Ccdc124	51.78	49.22	680.9	1210.6	chr8	73392125	73397389	-
3532	NM_030178	bromodomain and PHD finger containing, 1	Brpf1	20.85	20.77	13.8	18.2	chr6	113257190	113274698	+
3536	NM_025822	arginine/serine-rich coiled-coil 1	Rsrc1	9.1	6.85	97	120.4	chr3	66789593	67162325	+
3538	NM_172861	solute carrier family 7 (cationic amino acid transporter, y+ system), member 14	Slc7a14	0.07	0.33	0.3	0.5	chr3	31101777	31209241	-
3574	NM_001110202,NM_001110203,NM_053167	tripartite motif-containing 9	Trim9	0.04	0.2	0.1	0	chr12	71345523	71448601	-
3580	NM_008561	melanocortin 3 receptor	Mc3r	0	0.01	0	0	chr2	172073991	172076614	+
3604	NM_001038609,NM_010838	microtubule-associated protein tau	Mapt	5.27	5.05	4.9	0.7	chr11	104092749	104193407	+
3629	NM_001164518	IgLON family member 5	Iglon5	2.06	2.26	0	1.2	chr7	50728276	50745393	-
3635	NM_027655	RIKEN cDNA 4933405L10 gene	4933405L10Rik	0.56	0.24	0.1	0	chr8	108232202	108234068	+
3676	NM_177396	interleukin 28B	Il28b	0	0	3.6	3.2	chr7	29307854	29309341	+
3688	NM_007397	activin receptor IIB	Acvr2b	29.1	32.96	1.6	1.8	chr9	119311618	119342624	+
3689	NM_001256382,NM_001256383,NM_001256384,NM_053271	regulating synaptic membrane exocytosis 2	Rims2	3.34	5.53	6.5	5.9	chr15	39029831	39515918	+
3702	NM_028266	collagen, type XVI, alpha 1	Col16a1	0.36	0.59	0.2	4.5	chr4	129725083	129776521	+
3712	NM_016958	keratin 14	Krt14	0.45	0.36	0	0	chr11	100064475	100068824	-
3714	NM_007692	choline kinase beta	Chkb	17.8	21.32	9.5	24.9	chr15	89256779	89260358	-
3718	NM_001113384,NM_010308	guanine nucleotide binding protein, alpha O	Gnao1	1.18	1.43	0.6	2.5	chr8	96334737	96493288	+
3759	NM_008782	paired box gene 5	Pax5	0.3	1.42	3	0.6	chr4	44544377	44723312	-
3764	NM_001010825	FIC domain containing	Ficd	3.55	3.66	0.7	1	chr5	114185790	114190616	+
3788	NM_201373	tripartite motif-containing 56	Trim56	5.66	6.2	2.7	18.5	chr5	137587155	137592077	-
3907	NM_013481	block of proliferation 1	Bop1	56.49	52.43	124.6	71.7	chr15	76283425	76307699	-
3939	NM_025506	regulatory subunit of type II PKA R-subunit (RIIa) domain containing 1	Riiad1	0.15	0.31	0.6	1	chr3	94268906	94277513	-
3951	NM_019459	nephrosis 1 homolog, nephrin (human)	Nphs1	32.55	30.5	14.8	0.5	chr7	31245076	31273628	+
3989	NM_027404	BCL2-associated athanogene 5	Bag5	3.06	2.96	29.8	30.5	chr12	112947703	112951467	-
4019	NM_011856	teneurin transmembrane protein 2	Tenm2	0.08	0.02	0.4	0	chr11	35820170	36757745	-
4056	NM_007477	ADP-ribosylation factor 2	Arf2	6.67	7.42	6.4	12.6	chr11	103828184	103846650	+
4058	NM_033567	cat eye syndrome chromosome region, candidate 6	Cecr6	0.04	0.13	0	0	chr6	120438956	120443825	-
4068	NM_016901	ornithine decarboxylase antizyme 3	Oaz3	0.23	0.45	0	0.2	chr3	94237087	94240538	-
4099	NM_001080771	PR domain containing 13	Prdm13	0.05	0.08	0.6	0	chr4	21604626	21613110	-
4106	NM_027238	tetratricopeptide repeat domain 39B	Ttc39b	16.32	16.32	23.4	5.8	chr4	82866204	82970093	-
4108	NM_026412	DNA segment, Chr 2, ERATO Doi 750, expressed	D2Ertd750e	19.45	20.68	130.9	184.9	chr2	118639738	118661948	+
4129	NM_001252347,NM_016759	RUN domain containing 3A	Rundc3a	3.14	16.62	12.8	12.7	chr11	102254716	102264253	+
4132	NM_001005223	zinc finger, HIT type 3	Znhit3	28.06	31.25	229.6	281.2	chr11	84724456	84729858	-
4137	NM_026138	RIKEN cDNA 6330407J23 gene	6330407J23Rik	1.91	4.37	9.3	16.3	chr10	28863801	28919434	+
4140	NM_177814	ELKS/RAB6-interacting/CAST family member 2	Erc2	2.56	2.2	2.2	1.1	chr14	28435627	29291723	+
4157	NM_001081437,NM_007992	fibulin 2	Fbln2	1.07	1.63	0.6	3.2	chr6	91162757	91222534	+
4179	NM_010487	ELAV (embryonic lethal, abnormal vision, Drosophila)-like 3 (Hu antigen C)	Elavl3	7.44	18.1	2.5	1.9	chr9	21819448	21856467	-
4196	NM_138750,NM_178047	prominin 2	Prom2	1.45	1.3	0	0	chr2	127352688	127367153	-
4229	NM_001252525,NM_001252526,NM_007755	cytoplasmic polyadenylation element binding protein 1	Cpeb1	4.29	6.01	5.5	20.5	chr7	88491911	88599644	-
4230	NM_001048168,NM_008692	nuclear transcription factor-Y gamma	Nfyc	19.31	18.67	10.1	17.9	chr4	120430039	120504180	-
4268	NM_029458	HORMA domain containing 2	Hormad2	20.62	24.78	3.2	0.2	chr11	4246385	4341085	-
4302	NM_027318	zinc finger, HIT domain containing 1	Znhit1	32.4	33.38	33.1	29.7	chr5	137458070	137463752	-
4305	NM_133254	solute carrier family 5 (sodium/glucose cotransporter), member 2	Slc5a2	2.15	2.25	0.2	0	chr7	135409210	135415947	+
4337	NM_029020	ATP-binding cassette, sub-family B (MDR/TAP), member 8	Abcb8	18.03	17.95	12.8	18.7	chr5	23899973	23915765	+
4359	NM_001146292,NM_001146293,NM_001146294,NM_001146295,NM_001174074,NM_133195	CUGBP, Elav-like family member 4	Celf4	3.09	4.82	4.3	5.1	chr18	25636120	25912484	-
4414	NM_009466	UDP-glucose dehydrogenase	Ugdh	19.54	19.21	33.9	62.7	chr5	65804460	65827081	-
4458	NM_010312	guanine nucleotide binding protein (G protein), beta 2	Gnb2	76.11	73.11	2.7	8.8	chr5	137969356	137974457	-
4483	NM_001242423,NM_001242424,NM_198301	family with sequence similarity 105, member A	Fam105a	0.45	0.49	0.9	0.6	chr15	27584825	27611297	-
4501	NM_010046	diacylglycerol O-acyltransferase 1	Dgat1	18.77	21.29	25.3	39.9	chr15	76332444	76342248	-
4512	NM_001146031,NM_176930	neuron-glia-CAM-related cell adhesion molecule	Nrcam	1.14	2.01	2.1	24.4	chr12	45429871	45702833	+
4517	NM_001205345,NM_001205346,NM_194342	Sad1 and UNC84 domain containing 2	Sun2	7.08	11.06	1.2	1.6	chr15	79554497	79572966	-
4521	NM_001039653	LIM homeobox protein 3	Lhx3	0.12	0.23	0.1	0	chr2	26055731	26062076	-
4525	NM_012035	transient receptor potential cation channel, subfamily C, member 7	Trpc7	0.02	0.09	0	0	chr13	56874468	56996949	-
4561	NM_026805	SV2 related protein	Svop	5.96	4.67	4	4	chr5	114476921	114541389	-
4578	NM_009129	secretogranin II	Scg2	0.02	0.45	0	0	chr1	79431243	79436665	-
4582	NM_175140	carbohydrate (N-acetylgalactosamine 4-0) sulfotransferase 8	Chst8	1.62	1.58	7.4	0.7	chr7	35459486	35597730	-
4607	NM_028868	CXXC finger 1 (PHD domain)	Cxxc1	31.35	29.57	92.9	77.6	chr18	74375865	74381145	+
4618	NM_029384	transmembrane protein 238	Tmem238	5.76	6.63	8	4.8	chr7	4736386	4741162	-
4660	NM_178734	zinc finger protein 473	Zfp473	5.55	6.5	11.4	15.5	chr7	51986855	52003987	-
4662	NM_008422	potassium voltage gated channel, Shaw-related subfamily, member 3	Kcnc3	9.24	10.26	2.4	2.8	chr7	51846255	51860121	+
4710	NM_001145403,NM_175462	potassium channel, subfamily T, member 1	Kcnt1	0.85	1.79	0.2	0.1	chr2	25719373	25773793	+
4792	NM_181348	prune homolog 2 (Drosophila)	Prune2	5.03	4.15	12.8	9.8	chr19	17030607	17298422	+
4799	NM_023873	centrosomal protein 70	Cep70	19.22	18.13	20.3	20.1	chr9	99143886	99200822	+
4825	NM_001013386	RAS-like, family 10, member B	Rasl10b	0.49	1.2	0.3	0.6	chr11	83223573	83234540	+
4848	NM_001111331,NM_019789	Kv channel interacting protein 3, calsenilin	Kcnip3	2.47	2.75	19.5	21.5	chr2	127282233	127347106	-
4876	NM_001001982	RIKEN cDNA A430105I19 gene	A430105I19Rik	0.17	0.36	1.2	0.6	chr2	118579880	118588397	-
4896	NM_001081192	hyperpolarization-activated, cyclic nucleotide-gated K+ 4	Hcn4	0.65	1.14	0.2	1.4	chr9	58671318	58708762	+
4900	NM_010199,NM_183064	fibroblast growth factor 12	Fgf12	0.09	0.32	0.6	26	chr16	28160183	28753288	-
4929	NM_001166029,NM_177674	RIKEN cDNA 2010015L04 gene	2010015L04Rik	1.8	1.49	3.9	5.8	chr4	154783298	154817219	+
4970	NM_027315	ubiquitin-conjugating enzyme E2Q (putative) 1	Ube2q1	41.31	40.54	136.1	83.3	chr3	89577530	89587919	+
4972	NM_009365	transforming growth factor beta 1 induced transcript 1	Tgfb1i1	1.51	1.32	0.4	0.3	chr7	135390384	135397226	+
4980	NM_001004180	cDNA sequence BC057022	BC057022	4.67	4.97	1.4	0.1	chr5	115018259	115063227	+
4995	NM_001205321,NM_009134	sodium channel, voltage-gated, type X, alpha	Scn10a	0.04	0.07	0	0	chr9	119517573	119628150	-
5009	NM_177077	exocyst complex component 6B	Exoc6b	8.19	7.24	62	50.1	chr6	84568479	85019507	-
5033	NM_138948	calcium binding protein 7	Cabp7	1.3	2.11	0.6	0.2	chr11	4638823	4646781	-
5046	NM_023304	fibroblast growth factor 22	Fgf22	0.87	0.65	0	0.8	chr10	79217863	79219706	+
5069	NM_001033434	predicted gene 884	Gm884	0.44	0.31	0	0	chr11	103395890	103476053	-
5129	NM_018809	pancreas specific transcription factor, 1a	Ptf1a	0	0.02	0	0	chr2	19367289	19369128	+
5144	NM_010077	dopamine receptor D2	Drd2	0.34	3.54	0.5	0	chr9	49148766	49215319	+
5154	NM_001039079,NM_008860	protein kinase C, zeta	Prkcz	5.96	5.63	4.2	1.9	chr4	154634228	154735500	-
5169	NM_054097	phosphatidylinositol-5-phosphate 4-kinase, type II, gamma	Pip4k2c	24.41	25.93	16.9	13.9	chr10	126634122	126648678	-
5206	NM_001077425	contactin associated protein-like 5A	Cntnap5a	0.04	0.1	0.2	0	chr1	117581713	118477251	+
5207	NM_011131	polymerase (DNA directed), delta 1, catalytic subunit	Pold1	55.44	59.29	32.3	37	chr7	51788113	51804185	-
5214	NM_025982	tetraspanin 31	Tspan31	32.26	41.12	13.8	22	chr10	126504345	126507317	-
5271	NM_001039520,NM_001253893,NM_001253894,NM_007871	dynamin 2	Dnm2	41.1	42.99	90.8	69.6	chr9	21229351	21312203	+
5310	NM_001081219	myosin IA	Myo1a	1.16	1.68	0.5	0	chr10	127142311	127157996	+
5311	NM_198109	slingshot homolog 1 (Drosophila)	Ssh1	10.68	9.69	1	5.5	chr5	114392227	114443766	-
5314	NM_146257	solute carrier family 29 (nucleoside transporters), member 4	Slc29a4	12.2	14.47	3	6.4	chr5	143178054	143198443	+
5342	NM_008078	glutamic acid decarboxylase 2	Gad2	0.03	0.09	0.1	0.8	chr2	22477846	22549397	+
5384	NM_134155	breast cancer metastasis-suppressor 1	Brms1	26.24	24.66	254.3	214.1	chr19	5041403	5049917	+
5393	NM_198627	V-set and transmembrane domain containing 2-like	Vstm2l	0.35	0.99	1	1.2	chr2	157740388	157770455	+
5430	NM_010907	nuclear factor of kappa light polypeptide gene enhancer in B cells inhibitor, alpha	Nfkbia	16.41	16.27	14.7	19.1	chr12	56590395	56593634	-
5473	NM_001160410	scratch homolog 2, zinc finger protein (Drosophila)	Scrt2	0.44	0.45	0	0	chr2	151907264	151921538	+
5482	NM_001033455	coiled-coil domain containing 27	Ccdc27	0	0.01	0	0	chr4	153400752	153416786	-
5519	NM_007858	diaphanous homolog 1 (Drosophila)	Diap1	85.65	79.22	116.5	75.9	chr18	38004478	38095065	-
5556	NM_213727	family with sequence similarity 123, member C	Fam123c	0.02	0.1	0.4	0.2	chr1	34636537	34647789	+
5572	NM_172851	contactin associated protein-like 5B	Cntnap5b	1.9	2.08	0.2	0.1	chr1	101669341	102382519	+
5575	NM_001161618,NM_027807	cullin 5	Cul5	19.92	20.4	46	29	chr9	53422686	53475612	-
5588	NM_001040654,NM_009877	cyclin-dependent kinase inhibitor 2A	Cdkn2a	2.71	4.72	4.9	4.5	chr4	88920376	88940523	-
5618	NM_010564	inhibin alpha	Inha	1.73	2.85	3	1.9	chr1	75503651	75506929	+
5626	NM_024456	RAB5C, member RAS oncogene family	Rab5c	74.48	79.8	7.6	7.6	chr11	100576579	100599444	-
5628	NM_001163431,NM_026919	RIKEN cDNA 1810006K21 gene	1810006K21Rik	68.33	74.54	56.5	51.6	chr19	10278691	10282314	+
5642	NM_008236	hairy and enhancer of split 2 (Drosophila)	Hes2	0.32	1.74	0.4	0.1	chr4	151532975	151536578	+
5674	NM_177330	growth hormone secretagogue receptor	Ghsr	0.04	0.22	0	0	chr3	27270272	27276932	+
5723	NM_001161800,NM_026448	kelch-like 7 (Drosophila)	Klhl7	21.31	26.18	13.7	29.1	chr5	23606407	23667049	+
5735	NM_145939	asparagine-linked glycosylation 3 (alpha-1,3-mannosyltransferase)	Alg3	8.99	11.56	2.6	4.4	chr16	20605530	20610822	-
5748	NM_026638	CDP-diacylglycerol--inositol 3-phosphatidyltransferase (phosphatidylinositol synthase)	Cdipt	27.69	31.48	3.7	3.7	chr7	134119427	134124015	+
5752	NM_021477,NM_183188	RNA binding protein, fox-1 homolog (C. elegans) 1	Rbfox1	0.14	0.1	1.2	6.6	chr16	5884885	7412573	+
5759	NM_175562	RAB39, member RAS oncogene family	Rab39	1.8	4.35	0.8	3.1	chr9	53492214	53514337	-
5782	NM_028940	clavesin 1	Clvs1	3.27	4.27	0	0	chr4	9196463	9378838	+
5828	NM_001033273	RIKEN cDNA 5031439G07 gene	5031439G07Rik	8.81	10.22	18.4	38.7	chr15	84776149	84818401	-
5860	NM_175642	brain-specific angiogenesis inhibitor 3	Bai3	0.5	0.32	2.5	0	chr1	25124320	25886552	-
5874	NM_001134733	cDNA sequence CK137956	CK137956	0.09	0.1	0	0.7	chr4	127604835	127648085	-
5875	NM_001029937	SEC14-like 3 (S. cerevisiae)	Sec14l3	0.06	0.07	0.1	0	chr11	3964855	3978993	+
5876	NM_175097	prickle homolog 3 (Drosophila)	Prickle3	1.91	1.72	0.8	1.8	chrX	7235658	7245312	+
5892	NM_028841	tetraspanin 17	Tspan17	14.71	15.77	0.5	0.4	chr13	54890765	54898136	+
5929	NM_178595	peptidyl-tRNA hydrolase 1 homolog (S. cerevisiae)	Ptrh1	4.5	6.53	19.1	17.1	chr2	32631340	32633113	+
5949	NM_001010836	protein phosphatase 1, regulatory (inhibitor) subunit 13 like	Ppp1r13l	7.77	8.62	4.9	7.6	chr7	19946564	19963882	+
5964	NM_178888	GTPase activating RANGAP domain-like 3	Garnl3	6.72	7.45	5.1	6.4	chr2	32841885	32942724	-
5982	NM_183289	transcription elongation regulator 1-like	Tcerg1l	1.28	3.66	0.6	0.5	chr7	145400654	145589413	-
6003	NM_007572	complement component 1, q subcomponent, alpha polypeptide	C1qa	0	0.03	0.3	0	chr4	136451830	136454759	-
6024	NM_173446	family with sequence similarity 155, member A	Fam155a	0.22	0.25	1.2	0.6	chr8	9206009	9771023	-
6039	NM_027452	leucine rich repeat and fibronectin type III domain containing 2	Lrfn2	1.63	1.57	1.8	0.5	chr17	49071906	49236915	+
6103	NM_001083917,NM_153522,NM_178227	sodium channel, voltage-gated, type III, beta	Scn3b	1.63	5.62	1.2	0.6	chr9	40076800	40099203	+
6118	NM_009147	SEC23A (S. cerevisiae)	Sec23a	23.03	23.45	40.5	63.6	chr12	60059370	60113004	-
6134	NM_011428	synaptosomal-associated protein 25	Snap25	2.75	6.9	3.7	3.9	chr2	136539185	136608164	+
6155	NM_009953	corticotropin releasing hormone receptor 2	Crhr2	0.58	1.11	0.2	0	chr6	55040041	55082966	-
6171	NM_172713	SDA1 domain containing 1	Sdad1	30.99	28.62	43.5	44.1	chr5	92713035	92739050	-
6188	NM_001164790,NM_009130	secretogranin III	Scg3	0.87	9.88	0	0	chr9	75491172	75531863	-
6208	NM_145472,NM_176828	RIKEN cDNA C030006K11 gene	C030006K11Rik	3.8	6	2.5	0.9	chr15	76551894	76554275	-
6271	NM_198169	glucocorticoid modulatory element binding protein 2	Gmeb2	11.74	12.28	12.7	10.4	chr2	180986155	181022671	-
6286	NM_007586	calbindin 2	Calb2	0.94	0.55	2	0	chr8	112666437	112692106	-
6305	NM_021290	urocortin	Ucn	0.15	0.12	0	0	chr5	31440361	31441268	-
6310	NM_033268	actinin alpha 2	Actn2	6.16	6.9	8.1	1	chr13	12361693	12432999	-
6323	NM_175510	unc-80 homolog (C. elegans)	Unc80	0.06	0.17	0.3	1.1	chr1	66515020	66745722	+
6355	NM_022653	thimet oligopeptidase 1	Thop1	65.12	60.1	22.8	30.3	chr10	80532827	80545105	+
6371	NM_016925	Fanconi anemia, complementation group A	Fanca	21.02	18.58	1.7	5.3	chr8	125792143	125842476	-
6411	NM_172948	mannoside acetylglucosaminyltransferase 5, isoenzyme B	Mgat5b	13.34	15.15	6.7	4.5	chr11	116780176	116848258	+
6427	NM_133788	isoprenylcysteine carboxyl methyltransferase	Icmt	16.24	20.82	2.5	4.7	chr4	151671322	151681235	+
6428	NM_001033354	IQ motif and Sec7 domain 3	Iqsec3	0.47	0.63	0.5	0	chr6	121322950	121423696	-
6430	NM_024195	cytochrome b5 reductase 4	Cyb5r4	13.41	14.61	3.6	5	chr9	86916863	86972609	+
6452	NM_020333	solute carrier family 12, member 5	Slc12a5	1.04	1.47	2.6	2.1	chr2	164793487	164825231	+
6455	NM_001146161,NM_008732	solute carrier family 11 (proton-coupled divalent metal ion transporters), member 2	Slc11a2	11.99	12.07	11.6	8.8	chr15	100218330	100253486	-
6463	NM_001252654,NM_001252655,NM_001252656,NM_010598	potassium voltage-gated channel, shaker-related subfamily, beta member 2	Kcnab2	1.04	1.11	2.4	5	chr4	151764848	151851658	-
6473	NM_001163554,NM_001163555,NM_001163556,NM_011138	POU domain, class 2, transcription factor 2	Pou2f2	3.49	3.45	0.8	1.4	chr7	25876133	25917479	-
6503	NM_144929	retbindin	Rtbdn	0.05	0.5	37.5	10.4	chr8	87470889	87480502	+
6537	NM_183000	amiloride-sensitive cation channel 3	Accn3	0.52	0.59	0.6	0.6	chr5	23919268	23923652	+
6552	NM_175130	transient receptor potential cation channel, subfamily M, member 4	Trpm4	71.68	73.45	6.8	5.4	chr7	52558524	52589150	-
6562	NM_019488	solute carrier family 2, (facilitated glucose transporter), member 8	Slc2a8	14.83	18.84	0.3	0.6	chr2	32828508	32837576	-
6566	NM_015748	slit homolog 1 (Drosophila)	Slit1	0.93	0.97	1.1	3.3	chr19	41674746	41818346	-
6630	NM_146411	olfactory receptor 462	Olfr462	0	0	0	0	chr11	87702460	87703396	-
6633	NM_007756	complexin 1	Cplx1	2.04	7.77	0.1	1.4	chr5	108947572	108979046	-
6666	NM_145536	cDNA sequence BC020535	BC020535	0.47	0.75	2.1	0	chr2	152891737	152907471	+
6681	NM_130860	cyclin-dependent kinase 9 (CDC2-related kinase)	Cdk9	18.1	18.89	40.8	31.2	chr2	32561301	32568304	-
6701	NM_001243090,NM_001243091	RIKEN cDNA A630095N17 gene	A630095N17Rik	10.07	9.13	1.2	0.1	chr1	75216669	75228668	-
6709	NM_130453	glycoprotein hormone alpha 2	Gpha2	3.02	2.1	0	0	chr19	6226400	6227768	+
6721	NM_018801,NM_173067,NM_173068	synaptotagmin VII	Syt7	2.57	3.18	0.8	4.9	chr19	10463579	10527671	+
6723	NM_001039124	kinocilin	Kncn	0	0	0	0	chr4	115557004	115560569	+
6771	NM_001161628,NM_001161629,NM_029946	EF-hand calcium binding domain 6	Efcab6	0.34	0.37	0.5	3.3	chr15	83697141	83895779	-
6856	NM_009948	carnitine palmitoyltransferase 1b, muscle	Cpt1b	4.69	5.15	1.7	5.9	chr15	89246835	89256293	-
6865	NM_145833	lin-28 homolog A (C. elegans)	Lin28a	61.6	62.62	68.4	153.4	chr4	133559244	133574731	-
6873	NM_001004761	G protein-coupled receptor 158	Gpr158	0.11	0.25	0	0	chr2	21289193	21752169	+
6878	NM_001145965,NM_172910	discs, large (Drosophila) homolog-associated protein 2	Dlgap2	0.65	1.09	9.6	22.4	chr8	14095874	14847686	+
6902	NM_172287	spire homolog 2 (Drosophila)	Spire2	10.52	18.9	2.4	3.4	chr8	125856612	125893418	+
6970	NM_001122895,NM_008668	Ngfi-A binding protein 2	Nab2	2.68	5.68	8.1	4.9	chr10	127097973	127103759	-
6973	NM_001048219,NM_001048220	NLR family, pyrin domain containing 9A	Nlrp9a	0.01	0.01	0	0	chr7	27320083	27359165	+
6994	NM_145822	CD3E antigen, epsilon polypeptide associated protein	Cd3eap	9.1	10.87	21.3	17.5	chr7	19941357	19944832	-
7001	NM_001166371,NM_008717	zinc finger, matrin-like	Zfml	40.64	35.81	39	37.1	chr6	83864346	83936865	+
7019	NM_178394	janus kinase and microtubule interacting protein 1	Jakmip1	2.45	2.67	13.5	138.5	chr5	37442095	37516537	+
7020	NM_011286	rabphilin 3A	Rph3a	0.26	0.33	0.6	0	chr5	121390508	121459527	-
7022	NM_001164677,NM_001164678,NM_011052	programmed cell death 6 interacting protein	Pdcd6ip	35.12	37.61	12.9	21.3	chr9	113560861	113617377	-
7082	NM_001033334	transmembrane protein 90a	Tmem90a	0.1	1.02	0.1	0.3	chr12	86018227	86039757	-
7098	NM_007949	excision repair cross-complementing rodent repair deficiency, complementation group 2	Ercc2	13.45	12.93	4.6	4.8	chr7	19967387	19981041	+
7134	NM_001033250	LEM domain containing 1	Lemd1	37.76	41.29	9.8	16.1	chr1	134088012	134153959	+
7135	NM_013665	short stature homeobox 2	Shox2	0.1	0.15	0.8	8.9	chr3	66777190	66785693	-
7142	NM_001003667	keratin 77	Krt77	0	0.02	0	0.9	chr15	101690286	101700049	-
7144	NM_133218	zinc finger protein 704	Zfp704	9.04	7.27	20.1	10.5	chr3	9427009	9610085	-
7202	NM_001205036	protein FAM119B-like	LOC100504608	0.22	1.31	2.4	0.3	chr10	126469960	126478450	-
7206	NM_001110809,NM_025663	G patch domain containing 4	Gpatch4	22.99	20.85	137.1	64.6	chr3	87847029	87859914	+
7208	NM_001029868	PDZ domain containing 4	Pdzd4	34.46	29.45	111.8	31.2	chrX	71038695	71070308	-
7217	NM_007837	DNA-damage inducible transcript 3	Ddit3	12.11	13.81	29.7	41.1	chr10	126727848	126733344	+
7225	NM_177890	predicted gene 5114	Gm5114	0	0.06	0.6	0	chr7	46662663	46668530	-
7261	NM_001047435,NM_001047436,NM_019695	par-6 (partitioning defective 6,) homolog alpha (C. elegans)	Pard6a	4.8	5.83	2.3	7.1	chr8	108225053	108227394	+
7264	NM_001159533,NM_001159534,NM_001159535,NM_001255997,NM_001255998,NM_001255999,NM_001256000,NM_001256001,NM_001256002,NM_009781	calcium channel, voltage-dependent, L type, alpha 1C subunit	Cacna1c	0.37	0.47	0	0.5	chr6	118542313	119146427	-
7308	NM_001177307,NM_001177308,NM_007438	aldolase A, fructose-bisphosphate	Aldoa	554.21	618.38	27.2	133	chr7	133938747	133943961	-
7387	NM_001160353	glutamate receptor, metabotropic 2	Grm2	0.56	0.37	0.2	0	chr9	106546865	106558440	-
7388	NM_146188	potassium channel tetramerisation domain containing 15	Kctd15	10.41	9.01	25.9	16.6	chr7	35424035	35437860	-
7408	NM_001167694,NM_001167695,NM_001167696,NM_001167697,NM_001167699,NM_001167700,NM_008157	G protein-coupled receptor 19	Gpr19	19.09	21.4	17.9	25.5	chr6	134819110	134847943	-
7414	NM_175543	RAB11 family interacting protein 4 (class II)	Rab11fip4	15.89	15.64	9.8	14.5	chr11	79404713	79507514	+
7433	NM_010018	D-amino acid oxidase	Dao	0	0.04	0.7	0.1	chr5	114453834	114475469	+
7464	NM_001205076,NM_021566	junctophilin 2	Jph2	1.29	1.05	0.5	0.3	chr2	163161977	163223729	-
7477	NM_001039000,NM_008447	kinesin family member 5A	Kif5a	4.07	4.47	4.3	1.1	chr10	126662750	126700419	-
7518	NM_007675	carcinoembryonic antigen-related cell adhesion molecule 10	Ceacam10	3.04	2.4	0.8	1	chr7	25562222	25569674	+
7521	NM_172529	N-acetylglucosamine-1-phosphotransferase, gamma subunit	Gnptg	14.9	32.59	8.6	6.6	chr17	25371261	25377061	-
7554	NM_001253867,NM_001253868,NM_001253869,NM_001253870,NM_178577	transmembrane protein 205	Tmem205	13.06	13.15	11.8	23.1	chr9	21725452	21731979	-
7584	NM_009946	complexin 2	Cplx2	1.67	1.81	8.6	3.6	chr13	54472712	54485278	+
7598	NM_175138	dynein, axonemal, intermediate chain 1	Dnaic1	3.27	3.29	3.6	1.8	chr4	41516826	41585191	+
7666	NM_013871	mitogen-activated protein kinase 12	Mapk12	16.25	16.91	10.7	14.4	chr15	88961013	88971133	-
7694	NM_029238	solute carrier family 35, member F4	Slc35f4	2.75	2.51	1.3	0	chr14	49918194	50145512	-
7696	NM_019674	protein phosphatase 4, catalytic subunit	Ppp4c	103.27	106.02	120.9	116.8	chr7	133929381	133935985	-
7711	NM_029401	von Willebrand factor A domain containing 5B1	Vwa5b1	0.16	0.15	0	0	chr4	138124883	138179907	-
7736	NM_152915	delta/notch-like EGF-related receptor	Dner	0.49	0.9	0.5	0	chr1	84366413	84692796	-
7739	NM_001174154	protocadherin alpha 4-gamma	Pcdha4-g	82.32	88.37	51.2	167.1	chr18	37112394	37999854	+
7749	NM_207223	ArfGAP with coiled-coil, ankyrin repeat and PH domains 3	Acap3	5.4	5.56	1.8	3.1	chr4	155265983	155281360	+
7754	NM_007583	calcium channel, voltage-dependent, gamma subunit 2	Cacng2	6.39	6.22	1.1	0.1	chr15	77824052	77949710	-
7765	NM_027919	threonine aldolase 1	Tha1	2.02	2.09	0.6	0	chr11	117729262	117734840	-
7776	NM_172457	MOB kinase activator 3A	Mob3a	9.83	9.43	4.5	3.4	chr10	80147997	80164565	-
7788	NM_008792	proprotein convertase subtilisin/kexin type 2	Pcsk2	0.44	0.97	0.2	0.3	chr2	143371868	143642018	+
7806	NM_008072	gamma-aminobutyric acid (GABA) A receptor, subunit delta	Gabrd	0.02	0.8	0.4	0.1	chr4	154759087	154772178	-
7807	NM_010290	gap junction protein, delta 2	Gjd2	0.03	0	0	0	chr2	113835336	113839355	-
7813	NM_170673	copine family member IX	Cpne9	2.62	2.88	4	0	chr6	113232300	113255565	+
7827	NM_145399	secretagogin, EF-hand calcium binding protein	Scgn	0.14	0.87	0.1	0	chr13	24045325	24083083	-
7856	NM_008130	GLI-Kruppel family member GLI3	Gli3	4.3	4.93	1.5	6.1	chr13	15555555	15821858	+
7859	NM_183023	regulating synaptic membrane exocytosis 4	Rims4	2.59	3.55	0.3	0.2	chr2	163689616	163744419	-
7867	NM_007460	adaptor-related protein complex 3, delta 1 subunit	Ap3d1	35.37	37.51	7.9	8.8	chr10	80169722	80204956	-
7884	NM_207670	GRIP1 associated protein 1	Gripap1	11.77	10.28	12.3	14.8	chrX	7367120	7397689	+
7892	NM_009215	somatostatin	Sst	0	0.13	0.6	0	chr16	23889666	23890930	-
7916	NM_001011732	X Kell blood group precursor related family member 7 homolog	Xkr7	1.47	7.48	0.6	0.1	chr2	152857587	152881511	+
7934	NM_134135	solute carrier family 39 (zinc transporter), member 3	Slc39a3	2.65	3.16	1.8	1.7	chr10	80491284	80496657	-
7955	NM_021274	chemokine (C-X-C motif) ligand 10	Cxcl10	1.66	3.97	0	0.6	chr5	92775664	92777915	-
7973	NM_001081130	oxoglutarate dehydrogenase-like	Ogdhl	46.69	43.14	3	4.9	chr14	33135204	33161006	+
7975	NM_025492	RIKEN cDNA 1700020L24 gene	1700020L24Rik	0.39	0.68	0	1.2	chr11	83251195	83254734	+
7990	NM_207270	protein tyrosine phosphatase, receptor type, H	Ptprh	0.01	0	0	0.1	chr7	4500215	4555643	-
8015	NM_010192	feminization 1 homolog a (C. elegans)	Fem1a	3.19	3.72	32.1	5.7	chr17	56396215	56403031	+
8036	NM_009356	protease, serine, 40	Prss40	0.12	0	0.2	0	chr1	34609176	34617788	-
8048	NM_026896	mediator complex subunit 27	Med27	24.81	21.68	8.7	14.4	chr2	29202355	29380308	+
8092	NM_153131	unc-5 homolog A (C. elegans)	Unc5a	0.4	1.22	0.2	0.9	chr13	55050792	55107379	+
8102	NM_010069	double C2, alpha	Doc2a	20.23	20.65	0.2	0.2	chr7	133991066	133996219	+
8127	NM_033327	zinc finger protein 423	Zfp423	12.14	13.89	19.3	9.5	chr8	90185708	90483494	-
8150	NM_001159925,NM_001159926,NM_011038	paired box gene 4	Pax4	0	0	0	0	chr6	28392333	28399340	-
8228	NM_053248	solute carrier family 5 (sodium iodide symporter), member 5	Slc5a5	1.56	2.09	0	2.9	chr8	73406787	73416656	-
8257	NM_026344	DPH2 homolog (S. cerevisiae)	Dph2	8.2	10.96	5.2	2.4	chr4	117561247	117564608	-
8271	NM_001077499,NM_011323	sodium channel, voltage-gated, type VIII, alpha	Scn8a	2.3	3.35	7	37.5	chr15	100701113	100876360	+
8283	NM_013891	SAM pointed domain containing ets transcription factor	Spdef	0.14	0.21	0	0.6	chr17	27851391	27865896	-
8299	NM_007467	amyloid beta (A4) precursor-like protein 1	Aplp1	39	50.28	8.9	1.9	chr7	31219998	31230601	-
8316	NM_001081120	family with sequence similarity 89, member A	Fam89a	1.43	1.49	0.6	0.2	chr8	127264156	127275709	-
8363	NM_001126330,NM_001126331,NM_011642	transformation related protein 73	Trp73	4.78	5.21	1.8	1.1	chr4	153430357	153514317	-
8403	NM_207233	complement component 1, q subcomponent-like 2	C1ql2	0.02	0.1	0	0	chr1	122237158	122239751	+
8437	NM_008747	neurotensin receptor 2	Ntsr2	0.03	0.02	0	0	chr12	16660275	16667042	+
8474	NM_001253916,NM_001253917,NM_019982	seizure related 6 homolog like	Sez6l	0.29	0.28	0.1	0.1	chr5	112848170	113006218	-
8506	NM_001081557,NM_001195565	calmodulin binding transcription activator 1	Camta1	4.28	5.61	14	26.5	chr4	150433631	151235877	-
8518	NM_183309	predicted gene 5111	Gm5111	0	0	0	0	chr6	48539443	48540583	+
8568	NM_009473	nuclear receptor subfamily 1, group H, member 2	Nr1h2	43.08	47.34	90.5	65.2	chr7	51805002	51809293	-
8577	NM_001033293	UDP-N-acteylglucosamine pyrophosphorylase 1-like 1	Uap1l1	27.5	32.27	2.7	0.8	chr2	25217011	25221146	-
8603	NM_010894	neurogenic differentiation 1	Neurod1	13.62	16.65	6.4	0.1	chr2	79292797	79296793	-
8611	NM_001134458,NM_008374	interleukin 9 receptor	Il9r	0.13	0.12	0.5	0.9	chr11	32088996	32100279	-
8614	NM_013560	heat shock protein 1	Hspb1	130.04	138.7	15.3	4.3	chr5	136363788	136365433	+
8634	NM_011141	POU domain, class 3, transcription factor 1	Pou3f1	10.2	9.88	7.5	5.6	chr4	124334888	124337899	+
8640	NM_145610	peter pan homolog (Drosophila)	Ppan	84.42	88.42	26.4	17.5	chr9	20692618	20696623	+
8652	NM_010586,NM_019923	inositol 1,4,5-triphosphate receptor 2	Itpr2	0.43	0.42	1	5.7	chr6	146056820	146450745	-
8679	NM_015820	heparan sulfate 6-O-sulfotransferase 3	Hs6st3	2.78	3.72	0.6	0.3	chr14	119537486	120269037	+
8682	NM_133697	RIKEN cDNA 1110003E01 gene	1110003E01Rik	9.31	10.93	15.4	47.4	chr5	65839993	65884074	-
8693	NM_001112739,NM_008421	potassium voltage gated channel, Shaw-related subfamily, member 1	Kcnc1	0.05	0.17	0	0	chr7	53651837	53694074	+
8706	NM_009867	cadherin 4	Cdh4	2.25	2.01	3.1	3.1	chr2	179177182	179634080	+
8766	NM_001081049	myeloid/lymphoid or mixed-lineage leukemia 1	Mll1	14.38	13.85	4.1	7.2	chr9	44611437	44689357	-
8777	NM_010219	FK506 binding protein 4	Fkbp4	329.49	323.88	214.2	399.6	chr6	128380124	128388649	-
8790	NM_020022	replication factor C (activator 1) 2	Rfc2	75.11	71.83	64.3	81.5	chr5	135058559	135074198	+
8827	NM_028536	RIKEN cDNA 1700054N08 gene	1700054N08Rik	4.61	4.42	12.6	9.9	chr8	126364743	126384109	-
8834	NM_001081308,NM_001199685,NM_183306	TAO kinase 3	Taok3	4.93	5.66	21.6	123.7	chr5	117570137	117725107	+
8835	NM_177708	reticulon 4 receptor-like 1	Rtn4rl1	1.75	2.58	0.9	4	chr11	75007494	75081264	+
8838	NM_001163721,NM_001163722	RIKEN cDNA 1190007F08 gene	1190007F08Rik	7.73	7.28	0	0.8	chr4	153394578	153400153	-
8845	NM_173013	microtubule-associated protein 1S	Mtap1s	29.5	28.24	29.1	26.6	chr8	73429872	73441428	+
8876	NM_001037712	potassium voltage-gated channel, subfamily H (eag-related), member 6	Kcnh6	2.42	2.52	0.8	1.8	chr11	105869516	105895378	+
8894	NM_080643	CASK-interacting protein 2	Caskin2	8.34	9.2	2.9	1.2	chr11	115660665	115674906	-
8945	NM_007877	dopamine receptor D3	Drd3	0.52	0.86	0.3	0	chr16	43762354	43822952	+
8958	NM_001190830,NM_010589	Janus kinase 3	Jak3	12.86	13.05	2.5	6.3	chr8	74200281	74214476	+
9018	NM_001185182,NM_010385	H2-K region expressed gene 2	H2-Ke2	68.17	64.31	2193.6	774.5	chr17	34075853	34077288	-
9029	NM_027529	RIKEN cDNA 6330409D20 gene	6330409D20Rik	0.18	0.21	0	0.5	chr2	32588140	32596536	-
9068	NM_008713	nitric oxide synthase 3, endothelial cell	Nos3	2.25	2.81	2.2	1	chr5	23870636	23890292	+
9071	NM_001001714	spermatogenesis and oogenesis specific basic helix-loop-helix 1	Sohlh1	0.62	0.46	0.7	0	chr2	25698516	25702768	-
9091	NM_146915	olfactory receptor 1336	Olfr1336	0	0	0	0	chr7	6413221	6414166	+
9100	NM_028101	jumonji domain containing 8	Jmjd8	27.7	29.23	11.3	28.6	chr17	25965987	25968788	+
9158	NM_008691	neurofilament, medium polypeptide	Nefm	0.78	1.4	4.8	39.2	chr14	68737601	68743061	-
9168	NM_177701	predicted gene 4894	Gm4894	0.02	0	0	0	chr9	49058635	49088699	+
9180	NM_172746	HIRA interacting protein 3	Hirip3	50.47	46.68	403.5	314.7	chr7	134005485	134008636	+
9191	NM_001146347,NM_026884,NM_029978	family with sequence similarity 57, member B	Fam57b	3.21	5.16	1	2.1	chr7	133960398	133973733	+
9206	NM_011836	laminin gamma 3	Lamc3	0.09	0.08	0	1.5	chr2	31742800	31802055	+
9229	NM_146045	xylosylprotein beta1,4-galactosyltransferase, polypeptide 7 (galactosyltransferase I)	B4galt7	5.21	5.47	1.6	1.1	chr13	55701471	55711315	+
9251	NM_198618	discs, large (Drosophila) homolog-associated protein 3	Dlgap3	11.29	16.07	5.2	0	chr4	126846514	126914266	+
9261	NM_146245	leucine-rich repeat, immunoglobulin-like and transmembrane domains 1	Lrit1	0	0	0	0	chr14	37868015	37878124	+
9263	NM_007699	cholinergic receptor, muscarinic 4	Chrm4	1.26	3.61	0	0.3	chr2	91762345	91769986	+
9288	NM_001098203,NM_010430	hypermethylated in cancer 1	Hic1	0.63	1.28	0	0.5	chr11	74978066	74983757	-
9302	NM_153793	RELT-like 2	Rell2	3.06	13.02	0.4	0.2	chr18	38115212	38118833	+
9304	NM_177292	WSC domain containing 2	Wscd2	2.92	2.47	2.4	0	chr5	113919466	114039679	+
9315	NM_001080808	coiled-coil domain containing 64	Ccdc64	13.55	19.91	11.5	5.9	chr5	116099294	116181568	-
9320	NM_001252534,NM_001252536,NM_001252537,NM_001252538,NM_028412	CDKN1A interacting zinc finger protein 1	Ciz1	7.4	8.18	7.7	17.4	chr2	32218529	32233833	+
9335	NM_001034013,NM_007384	amiloride-sensitive cation channel 1, neuronal (degenerin)	Accn1	1.16	1.11	1	0.9	chr11	80693666	81781898	-
9364	NM_172434	CUGBP, Elav-like family member 3	Celf3	0.59	1.09	0.6	0.8	chr3	94282752	94296115	+
9413	NM_027402	fibronectin type III domain containing 5	Fndc5	1.52	3.14	2	0.6	chr4	128814303	128821837	+
9429	NM_008226	hyperpolarization-activated, cyclic nucleotide-gated K+ 2	Hcn2	7.33	13.59	0.3	0.6	chr10	79179378	79198853	+
9430	NM_001164639,NM_009289	STE20-like kinase	Slk	16.2	14.78	31.3	39.8	chr19	47654508	47719736	+
9454	NM_001167832,NM_146203	zinc finger protein 764	Zfp764	1.05	1.19	1.5	1.1	chr7	134547181	134550336	-
9456	NM_008759	SEBOX homeobox	Sebox	0	0.03	0	0	chr11	78317014	78318584	+
9462	NM_001033262	membrane-associated ring finger (C3HC4) 9	2014-03-09	7.39	10.07	0.3	3	chr10	126493105	126497240	-
9469	NM_001033314	coiled-coil domain containing 61	Ccdc61	15.61	14.96	39.5	62.1	chr7	19476232	19495753	-
9476	NM_001199003,NM_011880	regulator of G protein signaling 7	Rgs7	0.12	0.45	0	0	chr1	176989206	177422676	-
9492	NM_133849	histamine receptor H3	Hrh3	0.37	2.19	0	0	chr2	179834177	179838927	-
9518	NM_007804	cut-like homeobox 2	Cux2	2.1	2.18	2.1	0.8	chr5	122310224	122497834	-
9550	NM_001199234,NM_001199235,NM_001199236,NM_032610	spectrin beta 4	Spnb4	13.16	16	72.5	34.1	chr7	28141401	28231608	-
9572	NM_021889	synaptotagmin IX	Syt9	18.3	19.73	3.6	0.9	chr7	114514303	114692169	+
9573	NM_145537	ER degradation enhancer, mannosidase alpha-like 2	Edem2	17.73	20.66	1.6	2.4	chr2	155527408	155555211	-
9608	NM_001033269,NM_001039683	eukaryotic translation initiation factor 4E family member 1B	Eif4e1b	0.56	0.33	0.2	0.1	chr13	54885363	54889819	+
9626	NM_138942	dopamine beta hydroxylase	Dbh	0	0	0	0	chr2	27021026	27038724	+
9641	NM_001001796	paired related homeobox protein-like 1	Prrxl1	0.13	0	0	0	chr14	33413112	33462432	+
9686	NM_175645	xylosyltransferase 1	Xylt1	2.42	2.53	1.4	1	chr7	124524492	124811144	+
9710	NM_001174047,NM_001174048,NM_001174049,NM_001174050,NM_020263	calcium channel, voltage-dependent, alpha 2/delta subunit 2	Cacna2d2	3.52	3.92	1.7	2.4	chr9	107302210	107431674	+
9716	NM_001110498,NM_010509	interferon (alpha and beta) receptor 2	Ifnar2	4.24	4.49	1.1	1.8	chr16	91373027	91405832	+
9720	NM_001135577	cDNA sequence BC024659	BC024659	3.91	4.08	0.7	4.8	chr13	41345212	41371946	+
9736	NM_199251	potassium channel, subfamily K, member 12	Kcnk12	0.27	0.28	0.4	1.8	chr17	88145160	88197334	-
9755	NM_144828	protein phosphatase 1, regulatory (inhibitor) subunit 1B	Ppp1r1b	0.87	0.96	1.7	0.5	chr11	98210051	98219109	+
9780	NM_011716	Wolfram syndrome 1 homolog (human)	Wfs1	16.76	15.69	2.3	1.6	chr5	37357342	37380221	-
9791	NM_010117	rhomboid family 1 (Drosophila)	Rhbdf1	7.6	15.21	1.5	4.6	chr11	32109584	32122293	-
9793	NM_029012	signal peptide peptidase 3	Sppl3	40.87	48.53	3	2.7	chr5	115461532	115548799	+
9824	NM_008550	mannosidase 2, alpha B2	Man2b2	9.98	14.76	1.2	1.9	chr5	37198051	37221888	-
9835	NM_031872	taste receptor, type 1, member 3	Tas1r3	0.05	0.06	0	0	chr4	155233378	155237462	-
9860	NM_001033347	RIKEN cDNA D430041D05 gene	D430041D05Rik	0.48	0.52	0.8	0.2	chr2	103983231	104250491	-
9879	NM_001164497,NM_001164498,NM_001164499	PAP associated domain containing 5	Papd5	16.12	16.82	23.8	21.7	chr8	90723111	90783621	+
9880	NM_001033876	potassium channel, subfamily K, member 9	Kcnk9	0	0	0	0	chr15	72342548	72376709	-
9906	NM_008891	pinin	Pnn	55.76	51.18	341.4	418	chr12	60167905	60175004	+
9937	NM_026571	lipoma HMGIC fusion partner-like 5	Lhfpl5	0.9	2.75	0.1	0	chr17	28712663	28720538	+
9979	NM_029557	tRNA splicing endonuclease 54 homolog (S. cerevisiae)	Tsen54	24.72	31.09	22.1	9.7	chr11	115676052	115684416	+
9984	NM_175498	paraneoplastic antigen MA2	Pnma2	1.36	1.72	3	2.1	chr14	67530044	67538898	+
9986	NM_008726	natriuretic peptide type B	Nppb	0.12	0.56	1	0	chr4	147359897	147361314	+
9992	NM_001034862	glutamate-rich 1	Erich1	10.44	11.88	15	10.7	chr8	14027564	14090327	-
9998	NM_182929	regulating synaptic membrane exocytosis 3	Rims3	12.62	14.93	0	0.9	chr4	120550473	120564165	+
9999	NM_011296	ribosomal protein S18	Rps18	668.7	740.55	181.9	184	chr17	34088943	34092586	-
10030	NM_009872	cyclin-dependent kinase 5, regulatory subunit 2 (p39)	Cdk5r2	4.58	10.39	0.6	2.4	chr1	74901602	74904306	+
10051	NM_001177656,NM_001177657,NM_008169	glutamate receptor, ionotropic, NMDA1 (zeta 1)	Grin1	3.3	5.82	3	4	chr2	25146696	25174683	-
10063	NM_010638	Kruppel-like factor 9	Klf9	57.87	60.21	82.9	23.6	chr19	23215715	23241401	+
10098	NM_172050	CD300e antigen	Cd300e	0.16	0.45	27.8	0.2	chr11	114913230	114923352	-
10147	NM_019514,NM_207109	astrotactin 2	Astn2	7.19	7.16	0.6	0.7	chr4	65041836	66065517	-
10171	NM_011946	mitogen-activated protein kinase kinase kinase 2	Map3k2	3.23	3.26	6.5	6.9	chr18	32322742	32396405	+
10173	NM_181728	ADP-ribosyltransferase 3	Art3	1.93	3.99	4.3	1.2	chr5	92760866	92843653	+
10184	NM_001114333,NM_016976	glutamate receptor, metabotropic 1	Grm1	0	0	0.3	0	chr10	10405856	10802129	-
10191	NM_145123	cartilage acidic protein 1	Crtac1	4.15	6.17	5.5	2.6	chr19	42357526	42506273	-
10274	NM_146223	complexin 3	Cplx3	0.05	0.04	0.1	0.1	chr9	57447798	57454088	-
10308	NM_025462,NM_139293,NM_177940,NM_177941,NM_177942	endothelin converting enzyme 2	Ece2	9.32	10.42	9.9	7.4	chr16	20611673	20645988	+
10311	NM_027560	arrestin domain containing 2	Arrdc2	5.99	7.48	0.6	3	chr8	73359036	73363619	-
10365	NM_009500	vav 2 oncogene	Vav2	12.32	10.87	11.1	21.2	chr2	27119154	27282345	-
10410	NM_020605	junctophilin 3	Jph3	1.87	1.98	0	1.1	chr8	124254458	124314983	+
10421	NM_001162540,NM_021302	serine/threonine kinase 32C	Stk32c	1.49	2.93	1.7	2.2	chr7	146289536	146399206	-
10439	NM_029920	microtubule associated tumor suppressor candidate 2	Mtus2	10.84	10.21	50.6	1.1	chr5	148768895	149127641	+
10443	NM_001081160	MAM domain containing glycosylphosphatidylinositol anchor 1	Mdga1	2.67	3.57	10.7	0.8	chr17	29964902	30024827	-
10444	NM_031404	actin-like 6B	Actl6b	0.13	0.56	0.2	0.2	chr5	137994782	138010801	+
10468	NM_138676	Sh3kbp1 binding protein 1	Shkbp1	23.72	23.83	15.4	21.3	chr7	28127151	28141027	-
10488	NM_020270	secretory carrier membrane protein 5	Scamp5	24.69	24.94	10.2	7	chr9	57289133	57315831	-
10492	NM_001038010,NM_020004	K(lysine) acetyltransferase 2A	Kat2a	38.89	38.01	1.2	2.9	chr11	100566059	100573781	-
10494	NM_177469	G protein-coupled receptor 123	Gpr123	0.01	0	0	0	chr7	147020072	147063987	+
10539	NM_001081493,NM_013732	CART prepropeptide	Cartpt	0.05	0.36	0	0.1	chr13	100668437	100670638	-
10541	NM_032397	potassium intermediate/small conductance calcium-activated channel, subfamily N, member 1	Kcnn1	1.08	1.03	0.6	3.4	chr8	73365947	73380907	-
10560	NM_008227	hyperpolarization-activated, cyclic nucleotide-gated K+ 3	Hcn3	3.43	8.89	2.1	1.3	chr3	88950696	88964079	-
10593	NM_026999	zinc finger protein 688	Zfp688	9.63	12.15	1.8	3.2	chr7	134562479	134565548	-
10628	NM_030716,NM_145703,NM_145704	Kv channel-interacting protein 2	Kcnip2	5.05	6.06	1.4	0	chr19	45868159	45890293	-
10636	NM_134059	DEAD (Asp-Glu-Ala-Asp) box polypeptide 41	Ddx41	33.69	32.68	1204.2	922.8	chr13	55631770	55638019	-
10645	NM_001205239,NM_029922	poly (ADP-ribose) polymerase family, member 6	Parp6	9.46	9.32	1.3	0.9	chr9	59465090	59498097	+
10651	NM_028662	solute carrier family 35, member B2	Slc35b2	12.07	16.48	17.6	12.6	chr17	45701100	45704618	+
10667	NM_029643	solute carrier protein 52, member 2	Slc52a2	8.83	11.65	2.7	3.5	chr15	76369372	76372560	+
10672	NM_001003824,NM_001003825,NM_001006668,NM_001006669,NM_001006674,NM_001006675,NM_001006676,NM_001006677,NM_001006678,NM_001006679,NM_001006680,NM_010611	potassium voltage-gated channel, subfamily Q, member 2	Kcnq2	1.05	2.28	0	0	chr2	180810283	180869930	-
10678	NM_001013784	RIKEN cDNA E130309D14 gene	E130309D14Rik	7.9	7.54	12.4	1.5	chr11	74433106	74455018	+
10767	NM_177167	protein phosphatase 1E (PP2C domain containing)	Ppm1e	1.83	3.44	0.6	2.1	chr11	87040407	87172496	-
10772	NM_001174053,NM_001174054,NM_007595	calcium/calmodulin-dependent protein kinase II, beta	Camk2b	6.5	7.56	11.3	6.6	chr11	5869668	5965751	-
10774	NM_008627	Meis homeobox 3	Meis3	1.48	2.07	2.6	3.4	chr7	16760728	16771852	+
10793	NM_009870	cyclin-dependent kinase 4	Cdk4	350.9	353.28	61.5	73.6	chr10	126500658	126504338	+
10842	NM_133719	meteorin, glial cell differentiation regulator	Metrn	18.89	27.71	1.3	1.9	chr17	25931515	25933990	-
10856	NM_001163810	RIKEN cDNA 1700008P20 gene	1700008P20Rik	0.18	0.22	1.4	0	chr7	25118098	25118984	-
10886	NM_028483	calcium and integrin binding family member 4	Cib4	0	0	0.1	0	chr5	30787956	30848209	-
10932	NM_001136058,NM_007765	collapsin response mediator protein 1	Crmp1	29.12	36.82	20.2	15	chr5	37633318	37683372	+
10950	NM_173437	neuron navigator 1	Nav1	6.2	4.96	3.8	3.2	chr1	137331156	137481932	-
10963	NM_172463	sushi, nidogen and EGF-like domains 1	Sned1	5.58	7.24	11.4	1.4	chr1	95132473	95193025	+
11004	NM_001024931,NM_001039167,NM_001039168	RNA binding protein, fox-1 homolog (C. elegans) 3	Rbfox3	0.52	0.84	3	3.1	chr11	118351073	118770886	-
11008	NM_177879	sidekick homolog 1 (chicken)	Sdk1	0.7	0.56	0.8	0.2	chr5	141717487	142689745	+
11031	NM_172737	shisa homolog 7 (Xenopus laevis)	Shisa7	3.4	3.7	0.7	0	chr7	4777153	4796298	-
11042	NM_001045515,NM_001164483	synaptojanin 1	Synj1	6.46	7.86	8.2	3.3	chr16	90936341	91011553	-
11049	NM_001167920,NM_080440	solute carrier family 8 (sodium/calcium exchanger), member 3	Slc8a3	0.17	0.18	1	0.3	chr12	82298901	82434167	-
11052	NM_175529	leukocyte receptor cluster (LRC) member 9	Leng9	0.41	0.68	0.8	2.6	chr7	4099784	4101474	-
11084	NM_001252547,NM_013781	SH2 domain containing 3C	Sh2d3c	1.86	2.32	1.1	2.9	chr2	32576574	32610527	+
11093	NM_001204229,NM_177562	C-type lectin domain family 16, member A	Clec16a	9.25	8.37	2.9	0.5	chr16	10545431	10744971	+
11137	NM_009891	choline acetyltransferase	Chat	0.19	0.69	0.4	1	chr14	33221388	33279095	-
11139	NM_146412	olfactory receptor 464	Olfr464	0.04	0.11	0	0	chr11	87727421	87728505	-
11170	NM_001008548,NM_001143848,NM_001143849,NM_001243757,NM_001243758	phosphodiesterase 2A, cGMP-stimulated	Pde2a	1.6	1.92	0.2	0.1	chr7	108570204	108661343	+
11191	NM_173418	leucine-rich repeat, immunoglobulin-like and transmembrane domains 2	Lrit2	0.01	0	0	0	chr14	37881234	37886921	+
11192	NM_018800	synaptotagmin VI	Syt6	0.12	0.11	0	0	chr3	103379203	103439102	+
11201	NM_021371,NM_181045	calneuron 1	Caln1	0.1	0.12	1.3	0.2	chr5	130845327	131316515	+
11213	NM_026886	serine/arginine repetitive matrix 4	Srrm4	2.22	2.75	1.6	1.2	chr5	116889281	117041826	-
11255	NM_019880	mitochondrial carrier homolog 1 (C. elegans)	Mtch1	60.15	70.99	7	9.3	chr17	29469020	29484849	-
11268	NM_018873	SRC kinase signaling inhibitor 1	Srcin1	4.42	4.09	2.6	0.5	chr11	97370653	97436440	-
11292	NM_201411	fibronectin leucine rich transmembrane protein 1	Flrt1	0.23	0.29	0	0.3	chr19	7166501	7180219	-
11302	NM_001077636,NM_027388	phosphatidylinositol glycan anchor biosynthesis, class W	Pigw	2.8	3.63	5.7	10.7	chr11	84689814	84693787	-
11309	NM_010752	MAD1 mitotic arrest deficient 1-like 1	Mad1l1	22.36	21.22	11.5	16.8	chr5	140484642	140797506	-
11316	NM_001163432,NM_007712	CDC-like kinase 2	Clk2	43.83	47.7	69	69	chr3	88968726	88981009	+
11319	NM_025676	minichromosome maintenance deficient 8 (S. cerevisiae)	Mcm8	19.48	17.75	27.3	33.1	chr2	132642070	132669924	+
11355	NM_172835	pellino 3	Peli3	2.4	1.65	1.1	0.8	chr19	4931854	4943092	-
11396	NM_181546	synaptotagmin XIV	Syt14	10.12	10.05	2.1	5.9	chr1	194723500	194861892	-
11463	NM_178939	p53 and DNA damage regulated 1	Pdrg1	38.65	38.27	232.2	276.4	chr2	152834625	152841119	-
11490	NM_001114677	RAD21-like (S. pombe)	Rad21l	0.03	0.09	0.2	0	chr2	151471139	151494269	-
11503	NM_016919	collagen, type V, alpha 3	Col5a3	4.34	6.96	1.1	1.5	chr9	20574493	20619478	-
11515	NM_130880	OTU domain containing 7A	Otud7a	5.59	5.18	3.2	3	chr7	70589657	70903913	+
11524	NM_028047	smg-9 homolog, nonsense mediated mRNA decay factor (C. elegans)	Smg9	9.91	9.25	3.7	6.1	chr7	25184646	25207796	+
11550	NM_027083	lysozyme-like 6	Lyzl6	0	0.04	0	0	chr11	103492388	103500188	-
11559	NM_001033321	transmembrane protein 231	Tmem231	16.79	16.37	3.3	1.4	chr8	114435917	114457691	-
11574	NM_153054	solute carrier family 18 (vesicular monoamine), member 1	Slc18a1	2.89	3.65	2.9	1.6	chr8	71561606	71613121	-
11587	NM_001177719,NM_001177720,NM_145527	MAP-kinase activating death domain	Madd	5.28	11.05	1.5	1	chr2	90977516	91023204	-
11589	NM_001042528,NM_007579	calcium channel, voltage-dependent, N type, alpha 1B subunit	Cacna1b	3.83	7.06	0.6	2.6	chr2	24461894	24618672	-
11592	NM_145587	SH3-binding kinase 1	Sbk1	21.22	21.88	1.2	2.4	chr7	133416132	133438513	+
11617	NM_172994	protein phosphatase 2 (formerly 2A), regulatory subunit B (PR 52), gamma isoform	Ppp2r2c	3.97	8.66	1.8	3	chr5	37259808	37346317	+
11644	NM_001081017	unc-79 homolog (C. elegans)	Unc79	0.09	0.42	0.1	0	chr12	104187068	104422207	+
11671	NM_030728	RIKEN cDNA 9930013L23 gene	9930013L23Rik	0.69	1.11	0.2	1.4	chr7	91081366	91235015	-
11688	NM_010411	histone deacetylase 3	Hdac3	45.01	56.98	5.6	9	chr18	38096624	38114642	-
11749	NM_172730	coiled-coil domain containing 174	Ccdc174	4.74	5.15	31.4	32.5	chr6	91828046	91849842	+
11768	NM_001162417,NM_001162418,NM_010852	myelin basic protein expression factor 2, repressor	Myef2	86.23	82.04	45.9	37.3	chr2	124912006	124949396	-
11769	NM_001172207,NM_172492	leucine-rich repeats and transmembrane domains 2	Lrtm2	1.77	1.57	0.8	1.6	chr6	119265150	119280784	-
11798	NM_021921	mitogen-activated protein kinase 8 interacting protein 2	Mapk8ip2	2.44	7.75	2.1	6.8	chr15	89284341	89292878	+
11819	NM_013873	sulfotransferase family 4A, member 1	Sult4a1	28.17	28.76	12.8	7.7	chr15	83906526	83936184	-
11823	NM_001162965,NM_001254731,NM_172718	small G protein signaling modulator 1	Sgsm1	4.43	5.28	24.4	33.3	chr5	113672239	113739806	-
11848	NM_011707	vitronectin	Vtn	0	0.04	0	0	chr11	78312621	78315827	+
11855	NM_007379	ATP-binding cassette, sub-family A (ABC1), member 2	Abca2	11.6	12.02	0.6	0.9	chr2	25284193	25304059	+
11860	NM_001004147	fibrillarin-like 1	Fbll1	0.1	0.74	0	0	chr11	35610881	35612386	-
11897	NM_001039385	VGF nerve growth factor inducible	Vgf	3.34	27.2	8.3	2.7	chr5	137506164	137509221	+
11918	NM_019430	calcium channel, voltage-dependent, gamma subunit 3	Cacng3	0.03	0.02	0	0.5	chr7	129815257	129912907	+
11934	NM_010261	Rab acceptor 1 (prenylated)	Rabac1	51.5	62.6	12.8	19.1	chr7	25754768	25757747	-
11977	NM_001253719,NM_178673	follistatin-like 5	Fstl5	0.42	0.49	0.2	0	chr3	75878482	76513927	+
11979	NM_001013792	family with sequence similarity 105, member B	Fam105b	11.62	12.76	39.3	20.8	chr15	27535675	27560448	-
12038	NM_001033382	calcium channel, voltage-dependent, alpha 2/delta subunit 4	Cacna2d4	1.23	1.06	0	0.2	chr6	119186543	119302425	+
12058	NM_001114611,NM_001114612,NM_001114613,NM_172440	syntaxin binding protein 5-like	Stxbp5l	0.16	0.54	0	0	chr16	37107395	37385044	-
12103	NM_183141	leucine rich repeat and fibronectin type III, extracellular 2	Elfn2	0.17	0.19	0.6	0.4	chr15	78500436	78548543	-
12119	NM_001025566,NM_001271496,NM_013490	choline kinase alpha	Chka	33.6	38.33	6.8	4.7	chr19	3851772	3894369	+
12121	NM_027946	DDB1 and CUL4 associated factor 7	Dcaf7	20.92	13.92	5.4	5.1	chr11	105898185	105920637	+
12150	NM_146230	acetyl-Coenzyme A acyltransferase 1B	Acaa1b	4.3	4.68	0.6	0.1	chr9	119057160	119066211	-
12190	NM_001034876	coiled-coil domain containing 24	Ccdc24	3.25	3.29	0.1	0.2	chr4	117541866	117545075	-
12197	NM_019945	microtubule associated serine/threonine kinase 1	Mast1	7.9	9.11	7.4	1.8	chr8	87435751	87461252	-
12202	NM_011702	vasoactive intestinal polypeptide	Vip	0	0	0	0.1	chr10	4698926	4707323	-
12234	NM_008985	protein tyrosine phosphatase, receptor type, N	Ptprn	4.88	15.89	2	1.5	chr1	75243615	75260783	-
12237	NM_007710	creatine kinase, muscle	Ckm	1.41	0.73	0.6	0.2	chr7	19996442	20006932	+
12254	NM_171824	piggyBac transposable element derived 5	Pgbd5	3.73	3.7	0.8	4.8	chr8	126892948	126957836	-
12277	NM_008478	L1 cell adhesion molecule	L1cam	4.13	4.88	0.8	0	chrX	71099118	71126173	-
12285	NM_153776	transmembrane protein 121	Tmem121	6.15	11.5	3.1	4.8	chr12	114424113	114427733	+
12320	NM_011161	mitogen-activated protein kinase 11	Mapk11	3.98	7.78	1.7	4.5	chr15	88972913	88980036	-
12350	NM_001199971,NM_009312	tachykinin 2	Tac2	0.05	0.13	0	0	chr10	127161533	127168824	+
12355	NM_016743	NEL-like 2	Nell2	1.33	2.88	0	1.2	chr15	95049880	95359137	-
12363	NM_134420	solute carrier family 26, member 6	Slc26a6	3.35	4.03	1.2	1.1	chr9	108756373	108815380	+
12376	NM_001114116,NM_016663	synaptotagmin III	Syt3	3.27	4.37	0.6	0.8	chr7	51639495	51655400	+
12382	NM_026398	processing of precursor 5, ribonuclease P/MRP family (S. cerevisiae)	Pop5	34.9	42.25	8.9	5.9	chr5	115685859	115690979	+
12416	NM_177597	membrane-associated ring finger (C3HC4) 11	2014-03-11	0.31	1.55	0.3	0	chr15	26238826	26339328	+
12417	NM_172268	nucleoporin 214	Nup214	21.46	20.25	69	93.9	chr2	31829969	31909495	+
12430	NM_001038607,NM_010600	potassium voltage-gated channel, subfamily H (eag-related), member 1	Kcnh1	1.43	1.14	0.6	0	chr1	194014753	194334040	+
12484	NM_027837	intestine specific homeobox	Isx	0	0	0.2	0	chr8	77397072	77417405	+
12491	NM_007439	anaplastic lymphoma kinase	Alk	0.5	0.67	2.2	0.2	chr17	72218327	72953647	-
12496	NM_011256	phosphatidylinositol transfer protein, membrane-associated 2	Pitpnm2	6.17	6.01	1.7	0.2	chr5	124568698	124666427	-
12505	NM_198190	neurotrophin 5	Ntf5	1.12	1.44	0.3	0	chr7	52669064	52672549	+
12524	NM_031843	dipeptidylpeptidase 7	Dpp7	34.98	42.16	15.4	4.1	chr2	25207809	25211852	-
12533	NM_175109	ribosomal protein S19 binding protein 1	Rps19bp1	28.87	30.48	35.1	30.1	chr15	80091043	80094736	-
12539	NM_028233	leucine-rich PPR-motif containing	Lrpprc	51.45	47.26	22	19	chr17	85104586	85190126	-
12543	NM_001039495	coiled-coil domain containing 108	Ccdc108	0.11	0.07	0.1	0	chr1	74948653	74982173	-
12557	NM_001024478	cadherin-related family member 3	Cdhr3	0.25	0.33	0.4	0.5	chr12	33718660	33777740	-
12616	NM_010165	eyes absent 2 homolog (Drosophila)	Eya2	0.75	1.11	0.3	0	chr2	165480797	165597131	+
12696	NM_010822	N-methylpurine-DNA glycosylase	Mpg	15.53	14.65	29.7	29.9	chr11	32126504	32132702	+
12736	NM_001166633,NM_172670	glycosyltransferase-like 1B	Gyltl1b	17.74	21.25	3.2	3.4	chr2	92205202	92211193	-
12826	NM_013736	transcription elongation factor B (SIII), polypeptide 3	Tceb3	17.29	13.96	18.7	28.9	chr4	135559284	135577564	-
12847	NM_001033173	ubiquitin specific peptidase 31	Usp31	8.18	8.73	2.5	4.2	chr7	128785534	128850767	-
12879	NM_001042726,NM_021543	protocadherin 8	Pcdh8	0.44	0.42	0	0.6	chr14	80166578	80171119	-
12915	NM_145217	DIRAS family, GTP-binding RAS-like 1	Diras1	1.57	4.43	11.3	0.9	chr10	80482334	80488122	-
12942	NM_001081221	excision repair cross-complementing rodent repair deficiency, complementation group 6	Ercc6	7.45	7.14	8.5	11.7	chr14	33326706	33394175	+
12946	NM_026553	Yip1 interacting factor homolog A (S. cerevisiae)	Yif1a	16.08	22.18	15.3	16.8	chr19	5088537	5092879	+
12955	NM_022312	tenascin R	Tnr	0.28	0.17	0.6	0.3	chr1	161453899	161855053	+
13002	NM_134147	MACRO domain containing 1	Macrod1	5	5.02	1	0.7	chr19	7131257	7272552	+
13071	NM_001009929,NM_001009930,NM_029426	BR serine/threonine kinase 2	Brsk2	3.03	4.48	1.9	0.9	chr7	149135655	149190148	+
13072	NM_198119	leucine rich repeat containing 24	Lrrc24	2.1	3.63	2.5	0.9	chr15	76545705	76552603	-
13073	NM_009918	cyclic nucleotide gated channel alpha 3	Cnga3	4.96	4.59	4.2	0.2	chr1	37276105	37320229	+
13075	NM_001081155,NM_001256218,NM_029563	Rap1 GTPase-activating protein	Rap1gap	11.48	13.09	14.4	8	chr4	137220640	137285776	+
13080	NM_020596	early growth response 4	Egr4	0.1	0.81	0	0	chr6	85461115	85463536	-
13135	NM_148933	solute carrier organic anion transporter family, member 4a1	Slco4a1	8.85	7.94	1.3	0.8	chr2	180195682	180209557	+
13152	NM_022419	abhydrolase domain containing 8	Abhd8	8.63	10.36	1	1.2	chr8	73980598	73987556	-
13179	NM_001048176	ceramide kinase-like	Cerkl	3.71	3.3	2.5	0.1	chr2	79172647	79269145	-
13180	NM_199322	DOT1-like, histone H3 methyltransferase (S. cerevisiae)	Dot1l	37.67	36.55	6.5	3.2	chr10	80217950	80257092	+
13229	NM_029455	RIKEN cDNA 4930525F21 gene	4930525F21Rik	2.06	1.77	0	0.1	chr2	125809363	125971987	-
13233	NM_080438	glycine receptor, alpha 3 subunit	Glra3	0.14	0.13	0	0	chr8	58419621	58604149	+
13242	NM_007567	bassoon	Bsn	0.58	1.34	1.2	1.8	chr9	107998352	108092714	-
13252	NM_146198	solute carrier family 5 (sodium/glucose cotransporter), member 11	Slc5a11	14.58	12.9	9.7	0.1	chr7	130358379	130416765	+
13264	NM_080853	solute carrier family 17 (sodium-dependent inorganic phosphate cotransporter), member 6	Slc17a6	0.11	0.11	0	0	chr7	58877199	58926496	+
13278	NM_019588	phospholipase C, epsilon 1	Plce1	1.77	2.3	4.2	3.8	chr19	38598686	38859590	+
13279	NM_001029983	mannosidase, alpha, class 1B, member 1	Man1b1	36.71	38.59	11.6	10.6	chr2	25188262	25207733	+
13287	NM_145387	ATH1, acid trehalase-like 1 (yeast)	Athl1	8.84	8.91	0.9	1.1	chr7	148127479	148133557	+
13292	NM_181317	K+ voltage-gated channel, subfamily S, 2	Kcns2	0.06	0.26	0.1	2.5	chr15	34767135	34772092	+
13303	NM_175460	nicotinamide nucleotide adenylyltransferase 2	Nmnat2	17.38	18.85	31.3	19.7	chr1	154802230	154966391	+
13305	NM_024199	cleavage stimulation factor, 3' pre-RNA, subunit 1	Cstf1	44.92	43.34	16.1	27.6	chr2	172196502	172206586	+
13318	NM_001081388	RIMS binding protein 2	Rimbp2	1.02	1.19	0.1	0.1	chr5	129266275	129459237	-
13319	NM_138604	OTU domain containing 5	Otud5	33.93	32.16	16.6	27.3	chrX	7418956	7451984	+
13322	NM_001164311,NM_053083	lysyl oxidase-like 4	Loxl4	0.09	0.22	0	0.1	chr19	42666768	42687296	-
13329	NM_010317	guanine nucleotide binding protein (G protein), gamma 4	Gng4	0.07	0.13	0.7	0.1	chr13	13876805	13920162	+
13338	NM_175383	UDP-GlcNAc:betaGal beta-1,3-N-acetylglucosaminyltransferase 1	B3gnt1	6.03	7.92	0.1	0.8	chr19	5038825	5041134	+
13352	NM_026716	syncollin	Sycn	0.08	0	0	0	chr7	29325903	29327229	+
13355	NM_001252059,NM_001252060,NM_001252061,NM_007578	calcium channel, voltage-dependent, P/Q type, alpha 1A subunit	Cacna1a	7.55	8.83	9.7	5.3	chr8	86939262	87164148	+
13364	NM_023232	diablo homolog (Drosophila)	Diablo	29.3	32.28	9.1	14.2	chr5	123961338	123974173	-
13434	NM_175419	ARP5 actin-related protein 5	Actr5	9.69	10.42	3.7	6.9	chr2	158450648	158464947	+
13438	NM_001160316,NM_001160317,NM_001160318,NM_182716	neurofascin	Nfasc	1.69	2.44	2.3	13.7	chr1	134461266	134638374	-
13448	NM_001081194	potassium voltage-gated channel, subfamily H (eag-related), member 4	Kcnh4	0.36	1.51	0	0.1	chr11	100601691	100621092	-
13453	NM_012014	G protein-regulated inducer of neurite outgrowth 1	Gprin1	0.93	4.97	0.6	0.1	chr13	54838033	54851030	-
13489	NM_133945	vaccinia related kinase 3	Vrk3	20.19	18.37	6.1	11.6	chr7	52003998	52032884	+
13499	NM_024179	RIKEN cDNA 0610009O20 gene	0610009O20Rik	37.22	40.99	5.3	4.2	chr18	38409902	38422283	+
13503	NM_029741	protein tyrosine phosphatase, receptor type, f polypeptide (PTPRF), interacting protein (liprin), alpha 3	Ppfia3	1.92	3.32	7.7	6.9	chr7	52594495	52622389	-
13507	NM_001162880,NM_001162882	synaptonemal complex central element protein 3	Syce3	1.26	1.08	13.2	0	chr15	89220604	89240934	-
13512	NM_201371	protein arginine N-methyltransferase 8	Prmt8	7.12	17.03	1.8	2.9	chr6	127639026	127719177	-
13517	NM_001112731,NM_198417	RIKEN cDNA C030039L03 gene	C030039L03Rik	5.55	4.64	7.2	2	chr7	28459679	28491501	+
13537	NM_010790	maternal embryonic leucine zipper kinase	Melk	38.92	37.17	18.5	25.8	chr4	44313788	44377547	+
13580	NM_001038701,NM_008071	gamma-aminobutyric acid (GABA) A receptor, subunit beta 3	Gabrb3	1.58	4.7	1.2	3.1	chr7	64845903	65084171	+
13636	NM_010927	nitric oxide synthase 2, inducible	Nos2	0.16	0.12	0.1	0.2	chr11	78734360	78773626	+
13650	NM_019420	UDP-Gal:betaGlcNAc beta 1,3-galactosyltransferase, polypeptide 4	B3galt4	1.16	1.19	0.5	0.5	chr17	34086856	34088433	-
13662	NM_008423	potassium voltage-gated channel, Shal-related family, member 1	Kcnd1	7.77	7.6	0.5	0.8	chrX	7400968	7413629	+
13674	NM_026144	dehydrodolichyl diphosphate synthase	Dhdds	9.53	8.57	41.7	61.4	chr4	133524971	133556779	-
13687	NM_001080943	zinc finger, DHHC-type containing 22	Zdhhc22	0	1.21	0	0	chr12	88324330	88329626	-
13704	NM_007387	acid phosphatase 2, lysosomal	Acp2	11.38	9.99	102.1	162.9	chr2	91043068	91054255	+
13714	NM_134101	proteasome (prosome, macropain) 26S subunit, non-ATPase, 2	Psmd2	102.31	105.04	1562.7	1961.4	chr16	20651724	20663487	+
13715	NM_001167991,NM_133255	hook homolog 2 (Drosophila)	Hook2	21	19.9	17	3.7	chr8	87514493	87527263	+
13744	NM_053273	tweety homolog 2 (Drosophila)	Ttyh2	8.26	8.93	0.8	0.8	chr11	114536781	114582298	+
13781	NM_019707	cadherin 13	Cdh13	0.51	0.45	0.2	2.1	chr8	120807654	121847348	+
13783	NM_130893	scratch homolog 1, zinc finger protein (Drosophila)	Scrt1	0.13	1.09	0.9	0	chr15	76346632	76352559	-
13829	NM_001081456,NM_148937	phospholipase C, delta 4	Plcd4	1.23	2.72	5.8	2.5	chr1	74589462	74612551	+
13840	NM_007751	cytochrome c oxidase, subunit VIIIb	Cox8b	0.13	0.11	1.8	2	chr7	148084840	148086345	-
13849	NM_138944	POU domain, class 4, transcription factor 2	Pou4f2	0.4	1.07	4.4	2.7	chr8	80956907	80960551	-
13915	NM_172624	dipeptidylpeptidase 9	Dpp9	28.88	29.37	2.4	1.8	chr17	56326104	56358312	-
13937	NM_008499	LIM homeobox protein 5	Lhx5	0.07	0.07	0	0.3	chr5	120881894	120891466	+
13971	NM_139228	rhomboid, veinlet-like 3 (Drosophila)	Rhbdl3	0.73	2	3.7	9.2	chr11	80114413	80169488	+
13981	NM_001168296,NM_173447	Eph receptor B1	Ephb1	0.48	0.44	0.6	0.8	chr9	101824457	102257023	-
14063	NM_007509	ATPase, H+ transporting, lysosomal V1 subunit B2	Atp6v1b2	61.83	65.39	21.6	26.4	chr8	71612634	71637616	+
14065	NM_013564	insulin-like 3	Insl3	6.54	8.39	2.4	5.9	chr8	74213150	74214476	+
14092	NM_153107	carboxypeptidase Z	Cpz	2.71	3.17	0.5	0	chr5	35844866	35868275	-
14130	NM_021888	queuine tRNA-ribosyltransferase 1	Qtrt1	39.44	38.03	14.1	6.6	chr9	21216280	21224723	+
14187	NM_177593	predicted gene 4763	Gm4763	0	0	0	0	chr7	25507512	25509309	-
14204	NM_008795	cyclin-dependent kinase 18	Cdk18	7.86	9.11	0.9	3.3	chr1	134010123	134036262	-
14223	NM_011326	sodium channel, nonvoltage-gated 1 gamma	Scnn1g	0	0	0	0	chr7	128878020	128911991	+
14227	NM_172898	kin of IRRE like 2 (Drosophila)	Kirrel2	14.9	15.28	74.4	58.2	chr7	31232784	31242534	-
14253	NM_009307	synaptotagmin II	Syt2	0.2	0.18	0.3	0	chr1	136543257	136645994	+
14254	NM_001164583,NM_001164584,NM_001164585,NM_198412	DnaJ (Hsp40) homolog, subfamily C, member 6	Dnajc6	4.55	3.84	6.7	0.3	chr4	101169252	101315404	+
14269	NM_012028	ST6 (alpha-N-acetyl-neuraminyl-2,3-beta-galactosyl-1,3)-N-acetylgalactosaminide alpha-2,6-sialyltransferase 5	St6galnac5	0.24	0.26	0	0	chr3	152483673	152645171	-
14311	NM_001001565,NM_001001566	chondroitin polymerizing factor	Chpf	24.23	35.3	1.8	1.8	chr1	75471143	75476046	-
14313	NM_010904	neurofilament, heavy polypeptide	Nefh	6.3	10.94	11.3	2.6	chr11	4838758	4848067	-
14320	NM_053199	cell adhesion molecule 3	Cadm3	1.65	1.81	0.4	0.4	chr1	175264384	175297826	-
14321	NM_028576	calmodulin-lysine N-methyltransferase	Camkmt	20.04	20.9	5.2	3.1	chr17	85490039	85857920	+
14364	NM_001081035	neuron navigator 3	Nav3	0.19	0.16	0.7	0.1	chr10	109120494	109437275	-
14408	NM_001039347,NM_019931	potassium voltage-gated channel, Shal-related family, member 3	Kcnd3	0.07	0.04	0.1	0	chr3	105255247	105476920	+
14420	NM_053171	CUB and Sushi multiple domains 1	Csmd1	0.1	0.1	0.2	0.5	chr8	15892544	17535385	-
14452	NM_175687	RIKEN cDNA A230050P20 gene	A230050P20Rik	27.77	41.65	10	12	chr9	20673085	20678751	+
14463	NM_001109743	SKI family transcriptional corepressor 2	Skor2	0	0.01	0.2	0.8	chr18	77095143	77139081	+
14472	NM_001122978,NM_011997	caspase 8 associated protein 2	Casp8ap2	18.84	17.77	42.4	27.2	chr4	32702447	32740240	+
14501	NM_026981	DTW domain containing 1	Dtwd1	13.05	12.74	64.9	120.1	chr2	125977876	125991013	+
14520	NM_134093	LETM1 domain containing 1	Letmd1	4.63	11.55	4.3	5.2	chr15	100299464	100309683	+
14558	NM_001040691,NM_011677	uracil DNA glycosylase	Ung	41.36	35.82	18.6	13.1	chr5	114580443	114589330	+
14575	NM_028707	pleckstrin and Sec7 domain containing 2	Psd2	1.32	1.45	4.6	1	chr18	36124488	36174369	+
14595	NM_013569	potassium voltage-gated channel, subfamily H (eag-related), member 2	Kcnh2	5.03	7.65	2.6	3.3	chr5	23825406	23857422	-
14612	NM_028900	golgi coiled coil 1	Gcc1	4.66	5.36	14.8	8.5	chr6	28366602	28371724	-
14639	NM_020492	glycine receptor, alpha 1 subunit	Glra1	0.64	0.88	6.3	0.5	chr11	55328314	55421292	-
14648	NM_019423	elongation of very long chain fatty acids (FEN1/Elo2, SUR4/Elo3, yeast)-like 2	Elovl2	7.37	24.63	3.2	3.2	chr13	41277750	41315772	-
14650	NM_007501	neurogenic differentiation 4	Neurod4	0.69	1.04	0.6	0	chr10	129705207	129717296	-
14658	NM_001011874	X Kell blood group precursor related family member 4	Xkr4	0.44	0.69	0.4	4.7	chr1	3204562	3661579	-
14669	NM_021492	adaptor-related protein complex 3, beta 2 subunit	Ap3b2	3.26	4.95	1.9	1.6	chr7	88605284	88638811	-
14717	NM_001097621	kinesin family member 26A	Kif26a	2.07	2.75	1.3	3.7	chr12	113384418	113419958	+
14751	NM_017462	polymerase (DNA directed), gamma	Polg	54.06	61.09	57.4	45.8	chr7	86594268	86611159	-
14771	NM_011867	solute carrier family 26, member 4	Slc26a4	0.24	0.28	0.1	0.3	chr12	32204683	32244834	-
14773	NM_001005740,NM_001005748,NM_198419	phosphatase and actin regulator 1	Phactr1	1.23	0.92	5.2	6.1	chr13	42775991	43233881	+
14852	NM_177056	transmembrane protein 198	Tmem198	1.7	6.36	0.1	0.4	chr1	75476106	75482268	+
14878	NM_011805,NM_175551,NM_177852	death inducer-obliterator 1	Dido1	31.58	27.18	156.3	81.8	chr2	180392668	180444704	-
14888	NM_183264	thymocyte expressed, positive selection associated 1	Tespa1	0.25	0.04	0	0.2	chr10	129759907	129799698	+
14889	NM_001174107,NM_177395	mitogen-activated protein kinase kinase kinase 9	Map3k9	4.83	5.28	3.4	1.6	chr12	82815936	82882157	-
14891	NM_007694	chromogranin B	Chgb	0.8	1.61	1.8	0.2	chr2	132607013	132620808	+
14908	NM_011962	procollagen-lysine, 2-oxoglutarate 5-dioxygenase 3	Plod3	36.18	45.35	2.2	3.3	chr5	137462888	137472516	+
14912	NM_001243021	zinc finger protein 939	Zfp939	1.41	1.71	0.6	0	chr7	46704887	46732786	+
15004	NM_029688	sulfiredoxin 1 homolog (S. cerevisiae)	Srxn1	43.81	32.48	5.5	1.4	chr2	151931259	151937112	+
15023	NM_025537	Ts translation elongation factor, mitochondrial	Tsfm	32.5	35.78	6.3	11.9	chr10	126459387	126467870	-
15036	NM_019585,NM_207687,NM_207688,NM_207689,NM_207690,NM_207691	espin	Espn	6.19	6.38	1.5	0.8	chr4	151494984	151526316	-
15047	NM_025360	transmembrane emp24 domain containing 3	Tmed3	7.47	10.32	0.8	2.6	chr9	89594040	89599881	-
15053	NM_001033263	ArfGAP with GTPase domain, ankyrin repeat and PH domain 2	Agap2	0.49	0.81	6.4	14.7	chr10	126515962	126530225	+
15069	NM_001081389	NLR family, pyrin domain containing 6	Nlrp6	0.22	0.75	0.3	0	chr7	148106800	148114439	+
15075	NM_026693	gamma-aminobutyric acid (GABA) A receptor-associated protein-like 2	Gabarapl2	28.1	31.51	87	30.5	chr8	114464602	114476815	+
15133	NM_001042487,NM_001042488,NM_146128	discs, large homolog-associated protein 4 (Drosophila)	Dlgap4	17.37	15.45	14.5	22.6	chr2	156439440	156590099	+
15135	NM_029095	hedgehog acyltransferase-like	Hhatl	0.05	0.06	0	0	chr9	121693133	121701625	-
15147	NM_001161837,NM_001161838,NM_001161839,NM_001161840,NM_011217	protein tyrosine phosphatase, receptor type, R	Ptprr	0.46	0.62	1.2	0	chr10	115455418	115711985	+
15157	NM_018788	exostoses (multiple)-like 3	Extl3	12.99	15.52	28.4	52.6	chr14	65670895	65716943	-
15172	NM_020252,NM_177284	neurexin I	Nrxn1	0.47	0.73	2.4	0.5	chr17	90432983	91492142	-
15201	NM_153111	FEV (ETS oncogene family)	Fev	0.06	0.08	0	0	chr1	74928082	74931982	-
15226	NM_021568	poly(rC) binding protein 3	Pcbp3	13.28	16.51	2.8	2.8	chr10	76224598	76424692	-
15227	NM_172784	low density lipoprotein receptor-related protein 11	Lrp11	25.39	41.85	2.6	6.7	chr10	7309597	7345275	+
15230	NM_023279	tubulin, beta 3 class III	Tubb3	39.66	34.21	71.1	33	chr8	125935463	125945910	+
15236	NM_145410	family with sequence similarity 173, member A	Fam173a	11.39	13.64	90.9	161.5	chr17	25927450	25929229	-
15247	NM_001146057,NM_001146058,NM_133348	acyl-CoA thioesterase 7	Acot7	39.94	39	54.4	20.6	chr4	151552208	151645964	+
15250	NM_018863	prodynorphin	Pdyn	0.49	0.69	2.5	0.6	chr2	129513736	129515604	-
15275	NM_001033597,NM_001033598,NM_001033599,NM_144823	acyl-CoA synthetase long-chain family member 6	Acsl6	3.41	6.45	1.2	0.8	chr11	54117325	54175041	+
15291	NM_145382	family with sequence similarity 193, member B	Fam193b	35.97	38.51	81.5	35.8	chr13	55640676	55672481	-
15327	NM_001033452	1-aminocyclopropane-1-carboxylate synthase (non-functional)-like	Accsl	3.86	5.04	5.4	0	chr2	93695516	93709314	-
15417	NM_176972	ubiquitin specific peptidase 37	Usp37	36.81	31.06	11.5	10.4	chr1	74482083	74590860	-
15422	NM_025469	colipase, pancreatic	Clps	0.2	0.64	3.7	2.1	chr17	28695158	28697659	-
15474	NM_001045533	membrane-associated ring finger (C3HC4) 4	2014-03-04	0.06	0.03	0.5	0.8	chr1	72473685	72583138	-
15500	NM_019776	staphylococcal nuclease and tudor domain containing 1	Snd1	128.21	128.33	9.4	9.6	chr6	28430347	28838832	+
15510	NM_001253892,NM_009207	solute carrier family 4 (anion exchanger), member 2	Slc4a2	14.35	15.52	9.1	6.5	chr5	23931049	23946765	+
15548	NM_001033320	RGD motif, leucine rich repeats, tropomodulin domain and proline-rich containing	Rltpr	5.81	7.89	1.6	3.3	chr8	108214805	108222065	+
15564	NM_001015046	RAP1 GTPase activating protein 2	Rap1gap2	2.01	1.28	2.7	3.6	chr11	74196984	74403660	-
15576	NM_146413	olfactory receptor 463	Olfr463	0	0	0	0	chr11	87706488	87707424	-
15674	NM_009131	C-type lectin domain family 11, member a	Clec11a	0.18	0.2	0.8	0.6	chr7	51559135	51562329	-
15692	NM_019404	arginine vasopressin receptor 2	Avpr2	0.11	0.28	0.3	0	chrX	71137440	71139766	+
15764	NM_009133	stathmin-like 3	Stmn3	4.7	36.68	4.2	1.6	chr2	181041163	181049205	-
15778	NM_146215	FtsJ methyltransferase domain containing 1	Ftsjd1	2.44	2.03	2.4	2.6	chr8	112741859	112748389	+
15803	NM_001164268,NM_177357	kalirin, RhoGEF kinase	Kalrn	1.17	1.18	14.8	0.8	chr16	33969158	34514113	-
15820	NM_001079690,NM_183354	solute carrier family 12, member 1	Slc12a1	0.3	0.26	0.2	0	chr2	124978335	125055737	+
15827	NM_001081397	myosin XVI	Myo16	0.18	0.25	0.2	0.2	chr8	10153922	10633950	+
15852	NM_001039645	aspartate beta-hydroxylase domain containing 1	Asphd1	4.69	4.94	8	3.4	chr7	134089521	134093095	-
15868	NM_021286	seizure related gene 6	Sez6	0.99	9.76	23.2	1	chr11	77744444	77792544	+
15874	NM_001253381,NM_017377	UDP-Gal:betaGlcNAc beta 1,4- galactosyltransferase, polypeptide 2	B4galt2	9.54	12.09	1.5	3.3	chr4	117545604	117556081	-
15894	NM_009922	calponin 1	Cnn1	1.55	2.07	6.8	13.1	chr9	21903696	21913665	+
15950	NM_009182	ST8 alpha-N-acetyl-neuraminide alpha-2,8-sialyltransferase 3	St8sia3	0.49	0.88	1	2.3	chr18	64414012	64435798	+
15960	NM_027886	serine/threonine kinase 11 interacting protein	Stk11ip	13.26	11.21	6.3	5.4	chr1	75518103	75533910	+
16008	NM_008740	N-ethylmaleimide sensitive fusion protein	Nsf	45.79	44.53	20.8	10.7	chr11	103683096	103815370	-
16036	NM_030743	ring finger protein 114	Rnf114	30.43	30.08	54.5	63.1	chr2	167318144	167341666	+
16091	NM_178915	transmembrane protein 179	Tmem179	0.72	0.82	2.8	2.1	chr12	113738394	113749371	-
16106	NM_001177437	RIKEN cDNA 1700016M24 gene	1700016M24Rik	1.18	0.89	1.2	0	chr15	74436457	74466748	-
16108	NM_009508	solute carrier family 32 (GABA vesicular transporter), member 1	Slc32a1	0.09	0.17	0	0	chr2	158436493	158441483	+
16131	NM_001093775,NM_001093776,NM_001093778,NM_008666	myelin transcription factor 1-like	Myt1l	0.06	0.09	0.5	0.3	chr12	30213248	30608074	+
16156	NM_001079901,NM_001079902,NM_001079903,NM_001079904,NM_001079905,NM_175099	replication initiator 1	Repin1	3.3	5.72	4.6	3.1	chr6	48543881	48549081	+
16171	NM_001136060,NM_001198886,NM_010075,NM_207282	dipeptidylpeptidase 6	Dpp6	2.09	1.39	1	5.9	chr5	27143896	28054040	+
16175	NM_178719	Smith-Magenis syndrome chromosome region, candidate 7-like (human)	Smcr7l	15.46	13.6	5.5	5.5	chr15	80064509	80083801	+
16176	NM_001039162,NM_009990	CAP-GLY domain containing linker protein 2	Clip2	3.66	4.44	2.4	0.8	chr5	134965255	135028304	-
16179	NM_145579	Myb-related transcription factor, partner of profilin	Mypop	3.75	3.44	0.6	1.4	chr7	19576593	19587115	+
16241	NM_001024707	low density lipoprotein receptor-related protein 3	Lrp3	4.75	7.64	1.2	1.2	chr7	35985952	36000364	-
16421	NM_015799	transferrin receptor 2	Tfr2	1.29	1.28	0.3	2	chr5	138011078	138028709	+
16471	NM_001033209,NM_001199568	xylulokinase homolog (H. influenzae)	Xylb	6.36	6.44	3.5	0.5	chr9	119266498	119302915	+
16574	NM_201255	keratin 9	Krt9	0.06	0.03	0	0	chr11	100048094	100054560	-
16581	NM_198035	zinc finger and BTB domain containing 39	Zbtb39	3.08	3.49	4.9	13	chr10	127176593	127184395	+
16583	NM_008261	hepatic nuclear factor 4, alpha	Hnf4a	1.3	1.4	0.9	0	chr2	163372923	163398643	+
16613	NM_133982	ribonuclease P 25 subunit (human)	Rpp25	31.71	32.74	9.3	4.4	chr9	57351908	57353254	+
16621	NM_001163753,NM_021411	RAB37, member of RAS oncogene family	Rab37	4.41	4.25	1.3	0.4	chr11	114952744	115023554	+
16636	NM_021424	poliovirus receptor-related 1	Pvrl1	8.83	11.37	4.1	4.5	chr9	43552658	43615544	+
16646	NM_026301	ring finger protein 125	Rnf125	13.22	9.49	2.9	1.2	chr18	21103125	21142349	+
16670	NM_170593	dispatched homolog 2 (Drosophila)	Disp2	0.31	2.14	0	0	chr2	118605454	118620911	+
16686	NM_001205234,NM_001205235,NM_020253	neurexin II	Nrxn2	3.2	4.88	5.2	6.3	chr19	6418737	6533217	+
16708	NM_013879	calcium binding protein 1	Cabp1	20.93	30.59	11.7	1.9	chr5	115618699	115636130	-
16719	NM_175235	CUGBP, Elav-like family member 6	Celf6	0.4	1.94	0	0	chr9	59426143	59455099	+
16765	NM_001164225	F-box and leucine-rich repeat protein 16	Fbxl16	3.8	7.96	3.6	3.1	chr17	25946029	25958210	+
16773	NM_007854	solute carrier family 29 (nucleoside transporters), member 2	Slc29a2	11.88	13.86	1.5	4.4	chr19	5024005	5031972	+
16800	NM_029491,NM_177038	trafficking protein particle complex 8	Trappc8	17	15.95	11.7	12.4	chr18	20975724	21054579	-
16815	NM_008077	glutamate decarboxylase 1	Gad1	0.21	0.55	0.6	0.4	chr2	70400220	70440069	+
16877	NM_029556	citrate lyase beta like	Clybl	26.33	20.77	6.1	11.4	chr14	122580915	122801456	+
16886	NM_010795	mannoside acetylglucosaminyltransferase 3	Mgat3	4.01	4.7	1.7	4.2	chr15	80004150	80045949	+
16942	NM_008752	neurexophilin 2	Nxph2	0.01	0.03	0	0	chr2	23176765	23257493	+
16946	NM_001025360,NM_001081959,NM_008450	kinesin light chain 1	Klc1	52.89	55.67	142.9	298.4	chr12	112997059	113044986	+
16949	NM_153060	spinster homolog 2	Spns2	1.3	1.95	0.5	0	chr11	72265139	72303406	-
16968	NM_009305	synaptophysin	Syp	2.55	17.56	6.1	4.2	chrX	7215705	7230382	+
17000	NM_197979	ubiquinol-cytochrome c reductase, complex III subunit X	Uqcr10	126.62	125.03	39.4	30.7	chr11	4601970	4604347	-
17005	NM_145617	hect (homologous to the E6-AP (UBE3A) carboxyl terminus) domain and RCC1 (CHC1)-like domain (RLD) 1	Herc1	12.07	10.55	6.2	6.3	chr9	66198256	66356582	+
17033	NM_008690	nuclear factor of kappa light polypeptide gene enhancer in B cells inhibitor, epsilon	Nfkbie	2.03	2.28	2.7	3.5	chr17	45692664	45700117	+
17040	NM_001024474	DIRAS family, GTP-binding RAS-like 2	Diras2	0.16	0.11	4.3	0.7	chr13	52599743	52626205	-
17058	NM_011563	peroxiredoxin 2	Prdx2	107.6	108.18	56.4	145.8	chr8	87493546	87498212	+
17078	NM_001033420	dedicator of cytokinesis 1	Dock1	11.16	11.52	31.7	63.3	chr7	141862369	142365330	+
17090	NM_001145192	RIKEN cDNA A330050F15 gene	A330050F15Rik	0	0.06	2.7	1.7	chr17	69788665	69838573	+
17130	NM_194064	nanos homolog 2 (Drosophila)	Nanos2	0	0	0	0	chr7	19572872	19574311	+
17160	NM_009602	cholinergic receptor, nicotinic, beta polypeptide 2 (neuronal)	Chrnb2	0.61	5.36	6.7	3	chr3	89557369	89568554	-
17176	NM_001190911,NM_001190912,NM_001190913,NM_001190914,NM_026324	kin of IRRE like 3 (Drosophila)	Kirrel3	0.46	0.44	0.3	0.2	chr9	34296315	34843892	+
17184	NM_175403	malectin	Mlec	80.08	85.53	90.3	69.9	chr5	115592989	115608185	-
17227	NM_001039652	opioid receptor, mu 1	Oprm1	0.16	0.16	0.2	0.2	chr10	3308331	3557940	-
17261	NM_001101598	isochorismatase domain containing 2a	Isoc2a	20.6	21.21	19.9	16.1	chr7	4828654	4847318	+
17273	NM_001159321,NM_133355	glutamate receptor, ionotropic, delta 2 (Grid2) interacting protein 1	Grid2ip	1.33	1.01	1.9	1	chr5	144119016	144153477	+
17286	NM_001001882,NM_001166665,NM_001166666,NM_001166667,NM_001166668	regulator of telomere elongation helicase 1	Rtel1	43.18	42.16	27.5	22.5	chr2	181054428	181091321	+
17288	NM_001128086,NM_001177396,NM_001177397,NM_001177398,NM_181398	ankyrin repeat and sterile alpha motif domain containing 1B	Anks1b	0.72	0.67	1.5	0.7	chr10	89336253	90435729	+
17329	NM_001190453,NM_001190454,NM_027151	dynactin 2	Dctn2	80.5	76.21	41.2	41.7	chr10	126703317	126719015	+
17343	NM_146075	LEM domain containing 2	Lemd2	18.77	23.51	3.3	5.3	chr17	27326544	27341383	-
17418	NM_008166	glutamate receptor, ionotropic, delta 1	Grid1	0.89	1.18	2	0.3	chr14	35633321	36394301	+
17423	NM_175631	cerebellin 4 precursor protein	Cbln4	0.07	0.11	0	0.2	chr2	171861835	171868966	-
17489	NM_178245	brain specific homeobox	Bsx	0	0	0.4	0	chr9	40682209	40686055	+
17501	NM_145589	proline rich 14	Prr14	23.32	22.26	30.3	20.1	chr7	134615127	134620272	+
17512	NM_010851	myeloid differentiation primary response gene 88	Myd88	4.59	4.48	0.6	0.9	chr9	119245105	119249158	-
17550	NM_009897	creatine kinase, mitochondrial 1, ubiquitous	Ckmt1	4.93	22.96	2.9	0.1	chr2	121184376	121189473	+
17565	NM_001001144,NM_001103162	SREBF chaperone	Scap	32.57	55.14	5.3	4.6	chr9	110235796	110287450	+
17579	NM_001048139,NM_001048141,NM_001048142,NM_007540	brain derived neurotrophic factor	Bdnf	0.05	0.2	0.7	1.1	chr2	109514856	109567200	+
17590	NM_001243043,NM_001243044,NM_007454	adaptor protein complex AP-1, beta 1 subunit	Ap1b1	30.75	29.52	9.9	17.3	chr11	4847523	4942797	+
17638	NM_001159344,NM_027195	castor zinc finger 1	Casz1	3.12	2.94	3.5	0.2	chr4	148178500	148329001	+
17657	NM_199198	histone deacetylase 10	Hdac10	3.91	4.66	5.9	10.1	chr15	88953732	88959130	-
17662	NM_001025208	MHC class I family member	LOC547349	44.45	112.87	4.9	30.2	chr17	35402723	35462354	+
17729	NM_001159507	glutamate receptor interacting protein 2	Grip2	0.78	1	0.2	0.1	chr6	91711502	91757387	-
17757	NM_001110780,NM_013680	synapsin I	Syn1	15.64	18.18	1.7	0.4	chrX	20437636	20498044	-
17839	NM_001035239,NM_001035240,NM_001035241,NM_001035242,NM_001035243,NM_001035244,NM_001035245,NM_001035246,NM_177341	transient receptor potential cation channel, subfamily M, member 3	Trpm3	1.16	1.21	3.7	5	chr19	22213606	23064374	+
17841	NM_173391	tryptophan hydroxylase 2	Tph2	0.71	0.63	1.6	0	chr10	114515696	114622078	-
17856	NM_144500	oxysterol binding protein-like 2	Osbpl2	8.87	8.6	17.9	14.2	chr2	179854070	179897385	+
17894	NM_001243760,NM_001243761,NM_007575	class II transactivator	Ciita	0.13	0.12	0	0.2	chr16	10480164	10527657	+
17905	NM_001122639,NM_198306	UDP-N-acetyl-alpha-D-galactosamine:polypeptide N-acetylgalactosaminyltransferase 9	Galnt9	0.9	6.39	0.3	0	chr5	110973363	111050401	+
17963	NM_009472	unc-5 homolog C (C. elegans)	Unc5c	0.04	0.05	0.1	1.8	chr3	141128527	141497886	+
17965	NM_031874	RAB3D, member RAS oncogene family	Rab3d	2.62	2.87	0.5	1.2	chr9	21711954	21722565	-
18020	NM_028420	calcium/calmodulin-dependent protein kinase II inhibitor 2	Camk2n2	2.82	6.84	1.2	0.3	chr16	20619287	20621351	-
18030	NM_177390	myosin ID	Myo1d	4.21	3.56	0.4	1.6	chr11	80295628	80593527	-
18035	NM_080437	cadherin, EGF LAG seven-pass G-type receptor 3 (flamingo homolog, Drosophila)	Celsr3	4.81	21.41	31.6	34.5	chr9	108728650	108755300	+
18049	NM_001002897	autophagy related 9B	Atg9b	4.83	4.83	0.3	0.7	chr5	23889998	23897961	-
18076	NM_007762	corticotropin releasing hormone receptor 1	Crhr1	0.08	0.14	0.2	0	chr11	103994195	104036832	+
18092	NM_001134399,NM_172522	multiple EGF-like-domains 11	Megf11	3.64	3.03	0.7	0.4	chr9	64233432	64557012	+
18127	NM_001127351,NM_001177804,NM_022433	sirtuin 3 (silent mating type information regulation 2, homolog) 3 (S. cerevisiae)	Sirt3	22.84	19.91	27.1	33.8	chr7	148049561	148068208	-
18145	NM_001013385	glutamate receptor, metabotropic 4	Grm4	1.6	2.8	1.2	1	chr17	27559332	27640249	-
18149	NM_133777	ubiquitin-conjugating enzyme E2S	Ube2s	85.22	92.95	715.1	674.3	chr7	4759615	4763942	-
18166	NM_010957	8-oxoguanine DNA-glycosylase 1	Ogg1	7.85	6.83	12.3	11.3	chr6	113276969	113284180	+
18209	NM_008952	pipecolic acid oxidase	Pipox	44.93	50.57	13.9	1.3	chr11	77694116	77707374	-
18270	NM_001159538,NM_013710	FYVE, RhoGEF and PH domain containing 2	Fgd2	1.11	2.45	0.7	0.9	chr17	29497858	29516480	+
18286	NM_001083342	patched domain containing 2	Ptchd2	0.64	0.9	0.3	0.3	chr4	147610965	147662074	-
18307	NM_207260	ankyrin repeat domain 34C	Ankrd34c	0	0.01	0	0	chr9	89623086	89633313	-
18311	NM_001113420,NM_001113421,NM_013928	schwannomin interacting protein 1	Schip1	29.26	30.77	91.1	68	chr3	67868723	68430404	+
18359	NM_001037877,NM_001037878,NM_025804	transcription factor 25 (basic helix-loop-helix)	Tcf25	46.44	43.89	27.1	48.1	chr8	125897652	125928073	+
18458	NM_008868	phospholipase A2, group IIC	Pla2g2c	0.83	0.93	0.4	0	chr4	138281239	138300490	+
18508	NM_026849	myotubularin related protein 14	Mtmr14	28.16	25.86	68.9	66.5	chr6	113187836	113231386	+
18556	NM_001126182,NM_010872	NLR family, apoptosis inhibitory protein 2	Naip2	0.01	0	0	0.1	chr13	100914017	100972047	-
18570	NM_011215	protein tyrosine phosphatase, receptor type, N polypeptide 2	Ptprn2	1.46	3	1.4	1.2	chr12	117724192	118516640	+
18588	NM_020287	insulinoma-associated 2	Insm2	0	0.06	0	0	chr12	56699903	56703004	+
18591	NM_173393	X Kell blood group precursor related family member 6 homolog	Xkr6	7.48	6.65	10.4	5.9	chr14	64225366	64439247	+
18605	NM_009327	HNF1 homeobox A	Hnf1a	2.03	2.32	3.8	0.3	chr5	115398988	115421071	-
18617	NM_027405	RIKEN cDNA 1700020O03 gene	1700020O03Rik	8.29	7.64	11.9	14.9	chr12	87582827	87632318	+
18639	NM_010183	fibrosin	Fbrs	12.49	14.64	9.2	5.9	chr7	134628734	134635027	+
18650	NM_176954	CUGBP, Elav-like family member 5	Celf5	9.51	11.95	2.4	0.7	chr10	80921972	80945454	-
18660	NM_001163247	baculoviral IAP repeat-containing 7 (livin)	Birc7	5.22	3.5	3.9	1.1	chr2	180663727	180668715	+
18726	NM_007946	eosinophil peroxidase	Epx	0.46	0.29	0.5	0	chr11	87677499	87689038	-
18732	NM_007596	calcium modulating ligand	Caml	17.75	18.79	53.2	42.7	chr13	55724365	55733777	+
18820	NM_001167884,NM_001167885,NM_001167886,NM_001167887,NM_001167888,NM_001167889,NM_144871	suppressor of variegation 4-20 homolog 1 (Drosophila)	Suv420h1	6.64	7.3	22	16.7	chr19	3767420	3818303	+
18832	NM_007708	citron	Cit	16.25	18.62	11.3	8.5	chr5	116295664	116456350	+
18837	NM_001024927,NM_001081641	PITPNM family member 3	Pitpnm3	0.08	0.1	0	0.1	chr11	71861029	71949391	-
18881	NM_008721	neural proliferation, differentiation and control gene 1	Npdc1	18.98	33.32	0.6	1.8	chr2	25258602	25265014	+
18891	NM_001163755,NM_001163757,NM_001163758,NM_172446	SKI family transcriptional corepressor 1	Skor1	0.08	0.3	0	0	chr9	62985970	62996768	-
18902	NM_026242	Morf4 family associated protein 1	Mrfap1	53.71	57.2	734.2	1078.3	chr5	37186105	37187993	-
18905	NM_001160261,NM_001160262,NM_175461	family with sequence similarity 78, member B	Fam78b	0.44	0.48	0.1	0.2	chr1	168931547	169021433	+
18928	NM_001177795,NM_021374	regulator of G-protein signaling 20	Rgs20	2	3.25	5.5	1.5	chr1	4899656	5060366	-
18931	NM_146094	fatty acid desaturase 1	Fads1	47.22	69.92	14	61.6	chr19	10257377	10271362	+
18940	NM_021541	crystallin, beta A2	Cryba2	0.07	0.34	0.1	1.5	chr1	74936517	74939709	-
18959	NM_001271538,NM_001271540,NM_028021	myosin, heavy polypeptide 14	Myh14	6.97	7.78	39.1	126.7	chr7	51861172	51926213	-
18969	NM_013688	t-complex-associated testis expressed 1	Tcte1	0.33	0.63	0	0.3	chr17	45660382	45679626	+
18977	NM_145144	allograft inflammatory factor 1-like	Aif1l	5.86	6.36	148.9	149.6	chr2	31805822	31828962	+
18987	NM_027026	leucine rich repeat containing 46	Lrrc46	0.99	0.8	0.1	0	chr11	96895915	96902683	-
19007	NM_001012765	adenylate cyclase 5	Adcy5	1.27	1.32	1.1	0.9	chr16	35155721	35304635	+
19040	NM_027671	syntrophin, gamma 1	Sntg1	5.43	4.62	1	0	chr1	8352741	9289811	-
19050	NM_009777	complement component 1, q subcomponent, beta polypeptide	C1qb	0	0	0	0	chr4	136436060	136442092	-
19060	NM_011773	solute carrier family 30 (zinc transporter), member 3	Slc30a3	2.7	2.84	0	0.7	chr5	31388478	31395900	-
19138	NM_011234	RAD51 homolog (S. cerevisiae)	Rad51	48.56	49.78	548.5	472	chr2	118938552	118961806	+
19140	NM_198610	immunoglobulin superfamily, member 21	Igsf21	9.09	9.96	6	2.3	chr4	139582766	139802726	-
19157	NM_001163019,NM_175287	RIKEN cDNA A430005L14 gene	A430005L14Rik	21.4	24.2	25.8	23.6	chr4	153331345	153336033	+
19201	NM_001030290	retinol dehydrogenase 8	Rdh8	0	0	0.1	0	chr9	20622947	20630607	+
19242	NM_172428	coiled-coil domain containing 134	Ccdc134	9.97	10.76	1.9	4.8	chr15	81958351	81972632	+
19275	NM_001165919	RIKEN cDNA 1700123I01 gene	1700123I01Rik	4.86	6.46	5.8	0.1	chr19	6184409	6224219	+
19290	NM_001162934	cortexin 2	Ctxn2	0.09	0	0.3	0	chr2	124962427	124973577	+
19304	NM_175432	transmembrane protein 132C	Tmem132c	0.36	0.27	0.4	0.5	chr5	127722195	128046160	+
19308	NM_008473	keratin 1	Krt1	0.02	0.01	3.6	29.1	chr15	101675856	101681217	-
19322	NM_001081158	RIKEN cDNA 1300001I01 gene	1300001I01Rik	34.7	34.94	13.8	5.1	chr11	74462996	74484349	+
19335	NM_008725	natriuretic peptide type A	Nppa	1.68	1.25	0	0	chr4	147374854	147376176	+
19348	NM_009875	cyclin-dependent kinase inhibitor 1B	Cdkn1b	10.46	11.2	37.1	93.9	chr6	134870418	134875543	+
19355	NM_008751	neurexophilin 1	Nxph1	0	0.24	0	0	chr6	8900018	9198578	+
19366	NM_001013360,NM_001013362	neuronal pentraxin chromo domain	Npcd	26.6	28.98	17.3	32	chr15	79616780	79664763	-
19378	NM_009788	calbindin 1	Calb1	0.05	0.22	0	0	chr4	15808410	15833856	+
19411	NM_001159672,NM_175317	elongation factor Tu GTP binding domain containing 1	Eftud1	13.59	12.61	5.8	5.1	chr7	89797123	89926362	+
19426	NM_001164636,NM_177394	endonuclease V	Endov	2	3.12	23.1	28.3	chr11	119352660	119372779	+
19441	NM_001163787,NM_029939	coiled-coil domain containing 151	Ccdc151	0.56	0.43	1.7	0.5	chr9	21794314	21807078	-
19442	NM_025912	RIKEN cDNA 2010011I20 gene	2010011I20Rik	1.45	1.67	0.8	0.2	chr2	172171076	172181249	+
19480	NM_007693	chromogranin A	Chga	6.69	31.85	3.1	1.1	chr12	103793178	103803237	+
19491	NM_198632	tripartite motif-containing 67	Trim67	0.58	0.61	1.4	1.1	chr8	127316918	127358604	+
19519	NM_001163516,NM_001163517,NM_021483	peroxisomal biogenesis factor 5-like	Pex5l	0.47	2.79	0	0.2	chr3	32848552	33042004	-
19530	NM_001177366,NM_001177367,NM_013524	fucosyltransferase 7	Fut7	0.08	0.06	0	0	chr2	25279213	25281893	+
19534	NM_001142727	RIKEN cDNA 1110065P20 gene	1110065P20Rik	12.2	14.25	51.4	45.9	chr4	124526728	124527974	-
19538	NM_008237	hairy and enhancer of split 3 (Drosophila)	Hes3	0.85	0.67	0.7	0.3	chr4	151660080	151665771	-
19575	NM_001033140	succinate dehydrogenase complex assembly factor 1	Sdhaf1	9.79	12.73	1.6	1.8	chr7	31106427	31107394	-
19611	NM_001033323,NM_001129787	immunoglobulin superfamily, member 9B	Igsf9b	5.26	5.44	17.9	25.3	chr9	27106812	27142348	+
19617	NM_001029877	neuro-oncological ventral antigen 2	Nova2	0.96	0.87	0.3	0.5	chr7	19511236	19550668	+
19661	NM_008175	granulin	Grn	133.81	160.21	7.6	6.5	chr11	102291635	102298123	+
19670	NM_019546	proline dehydrogenase (oxidase) 2	Prodh2	1.33	1.03	0	0	chr7	31278676	31298421	+
19677	NM_021547	START domain containing 3	Stard3	20.88	22.35	2.1	1.9	chr11	98219681	98242426	+
19721	NM_001034115	SH3/ankyrin domain gene 1	Shank1	1.75	2.04	6.4	2.2	chr7	51565633	51613723	+
19739	NM_001047604	tetratricopeptide repeat domain 21B	Ttc21b	8.97	9.75	19.7	75.9	chr2	66022385	66094674	-
19743	NM_001081653	contactin associated protein-like 5C	Cntnap5c	0.1	0.1	0.2	5.1	chr17	57908992	58549765	+
19750	NM_019722	ADP-ribosylation factor-like 2	Arl2	48.94	46.23	135.1	115.5	chr19	6134388	6141137	-
19751	NM_133731	protease, serine, 22	Prss22	0.32	0.39	16	0	chr17	24130500	24135067	-
19757	NM_028379	zinc finger, DHHC domain containing 4	Zdhhc4	20.05	17.99	1.1	0.5	chr5	144078167	144090917	-
19871	NM_015830	small optic lobes homolog (Drosophila)	Solh	8.65	9.56	4	6	chr17	26096500	26102450	-
19881	NM_010065	dynamin 1	Dnm1	7.29	8.79	1.2	4.4	chr2	32163990	32208824	-
19933	NM_001077411,NM_008094	glucosidase, beta, acid	Gba	26	31.87	3.7	4.3	chr3	89006849	89012603	+
19991	NM_033617	ATPase, H+ transporting, lysosomal V0 subunit B	Atp6v0b	95.19	118.87	8.5	8.3	chr4	117556934	117559934	-
19994	NM_009049	regulated endocrine-specific protein 18	Resp18	0.07	0.67	0.2	0.3	chr1	75268776	75274955	-
20006	NM_018854	intraflagellar transport 20	Ift20	27.59	23.75	40.2	49.4	chr11	78349937	78354975	+
20018	NM_013666,NM_153124	ST8 alpha-N-acetyl-neuraminide alpha-2,8-sialyltransferase 5	St8sia5	0.33	0.49	0	0	chr18	77424585	77494189	+
20045	NM_010267	ganglioside-induced differentiation-associated-protein 1	Gdap1	0.14	1.9	0.6	0.6	chr1	17135453	17154351	+
20077	NM_019950	carbohydrate (N-acetylglucosamine 6-O) sulfotransferase 5	Chst5	2.54	2.77	1.1	0.9	chr8	114413034	114434099	-
20156	NM_001252566,NM_001252567,NM_144926	seizure related 6 homolog like 2	Sez6l2	1.49	2.13	0.6	2.4	chr7	134094048	134114120	+
20174	NM_001134752	predicted gene, 16532	Gm16532	0.41	0.21	7.9	12.6	chr7	6367885	6383797	+
20177	NM_001159583,NM_027993	RIKEN cDNA 2310028H24 gene	2310028H24Rik	5.64	4.94	0.6	0.8	chr4	41465961	41516560	-
20180	NM_008420	potassium voltage gated channel, Shab-related subfamily, member 1	Kcnb1	0.8	2.03	1.2	1.2	chr2	166921468	167014318	-
20198	NM_029512,NM_181734	tocopherol (alpha) transfer protein-like	Ttpal	4.72	3.7	2.1	3.9	chr2	163428049	163444749	+
20202	NM_011056	phosphodiesterase 4D, cAMP specific	Pde4d	21.37	18.45	40.3	24.4	chr13	109444370	110746177	+
20254	NM_028897	meiosis defective 1	Mei1	0.44	0.28	0	0	chr15	81900546	81957244	+

## Sheet: coding_EpiS
group_id	RefSeqID	Description	GeneSymbol	siControl(rpkm)	siRest(rpkm)	tss_ES(ppm)	tss_EpiS(ppm)	Chromosome	Start	End	Strand
59	NM_207160	olfactory receptor 519	Olfr519	0	0	0	0	chr7	116036974	116037919	-
369	NM_001122992,NM_020273	glucocorticoid modulatory element binding protein 1	Gmeb1	7.34	6.69	156.5	108.4	chr4	131776939	131817464	-
623	NM_053011	low density lipoprotein-related protein 1B (deleted in tumors)	Lrp1b	4.17	4.08	2.3	4.1	chr2	40452292	42509118	-
1002	NM_013811	dynein, axonemal, heavy chain 8	Dnahc8	6.66	7.9	2.9	0.8	chr17	30763880	31012209	+
1242	NM_011078	PHD finger protein 2	Phf2	4.21	5.13	3.6	4.5	chr13	48897118	48966254	-
1335	NM_144541,NM_181279,NM_181280,NM_181281,NM_181282	brain and reproductive organ-expressed protein	Bre	23.3	20.32	2.2	2.7	chr5	32000422	32387112	+
1773	NM_016914	proteoglycan 3	Prg3	0	0	0	0	chr2	84828371	84834043	+
1936	NM_001136081,NM_182990	structure specific recognition protein 1	Ssrp1	74.95	74.7	126.9	163.7	chr2	84877357	84887268	+
2250	NM_001033259	coiled-coil domain containing 109A	Ccdc109a	10.17	10.43	3	1.7	chr10	58909731	59079440	-
2433	NM_176837	Rho GTPase activating protein 18	Arhgap18	2.64	2.84	1.4	7.4	chr10	26492317	26638454	+
2633	NM_172015	isoleucine-tRNA synthetase	Iars	47.87	46.05	12.6	38.6	chr13	49777498	49829636	+
2711	NM_001252489,NM_001252490,NM_001252491,NM_001252492,NM_001252493,NM_207530	oxysterol binding protein-like 1A	Osbpl1a	21.81	19.99	36.5	26.7	chr18	12913820	13100350	-
2828	NM_008174	glutamate receptor, metabotropic 8	Grm8	0.97	1.06	0.6	1.3	chr6	27225120	28084369	-
2931	NM_028715	FCH domain only 1	Fcho1	11.06	13.06	5.7	7.3	chr8	74232285	74249580	-
3457	NM_001122661	spermatogenesis associated glutamate (E)-rich protein 4e	Speer4e	0	0.03	0	0	chr5	14933630	14938475	-
3854	NM_009499	vasodilator-stimulated phosphoprotein	Vasp	35.12	36.52	131.9	156.2	chr7	19842278	19857203	-
4491	NM_183256	RIKEN cDNA 2310016M24 gene	2310016M24Rik	24.46	27.89	19.7	41.6	chr15	99556048	99558567	+
4871	NM_001081548,NM_177783	ubiquitin protein ligase E3 component n-recognin 3	Ubr3	27.53	25.65	13.5	10.7	chr2	69735302	69862070	+
4909	NM_027908	amidohydrolase domain containing 1	Amdhd1	0.28	0.38	3	0	chr10	92986082	93002778	-
5262	NM_053162	mitochondrial ribosomal protein L34	Mrpl34	42.63	43.94	16.9	22.8	chr8	73988824	73989652	+
5410	NM_008378	imprinted and ancient	Impact	62.17	62.15	156.9	67.1	chr18	13130760	13151457	+
5939	NM_177460	poly (ADP-ribose) polymerase family, member 16	Parp16	10.7	10.83	4.4	2.7	chr9	65062496	65087026	+
6007	NM_001253808,NM_001253809,NM_012025	Rac GTPase-activating protein 1	Racgap1	58.93	58.56	110.3	261	chr15	99450927	99482087	-
6036	NM_153512	potassium voltage-gated channel, subfamily G, member 3	Kcng3	1.96	1.46	1.5	1	chr17	83985296	84031235	-
6110	NM_173783	melanoma antigen family B, 18	Mageb18	0.64	0.48	0	0	chrX	89364217	89844911	-
6873	NM_001004761	G protein-coupled receptor 158	Gpr158	0.11	0.25	0	0	chr2	21289193	21752169	+
7079	NM_013789	secretion regulating guanine nucleotide exchange factor	Sergef	6.41	6.39	7	12.8	chr7	53698528	53895177	-
7485	NM_010271	glycerol-3-phosphate dehydrogenase 1 (soluble)	Gpd1	1.16	0.91	0.4	0.1	chr15	99548023	99555438	+
7607	NM_177759	coiled-coil domain containing 60	Ccdc60	1.65	2.14	4.2	1.8	chr5	116575589	116738994	-
7679	NM_001204411,NM_010602	potassium inwardly rectifying channel, subfamily J, member 11	Kcnj11	0.21	0.3	0.2	1.7	chr7	53352492	53356134	-
8588	NM_001271549,NM_001271550,NM_001271551,NM_001271552,NM_001271553,NM_001271554,NM_001271555,NM_001271556,NM_001271557,NM_001271558,NM_001271559,NM_009646	autoimmune regulator (autoimmune polyendocrinopathy candidiasis ectodermal dystrophy)	Aire	37.09	37.29	9.4	3.4	chr10	77492766	77506355	-
8660	NM_146859	olfactory receptor 371	Olfr371	0	0	0	0	chr8	87754395	87755334	+
10277	NM_010584	intelectin 1 (galactofuranose binding)	Itln1	0	0	0.1	0	chr1	173448254	173465425	-
10546	NM_001081074	APOBEC1 complementation factor	A1cf	0.04	0.07	0.8	0.6	chr19	31943250	32023896	+
10741	NM_019874	DnaJ (Hsp40) homolog, subfamily B, member 5	Dnajb5	9.93	11.7	6.5	11.3	chr4	42965965	42971604	+
10805	NM_028189	UDP-GlcNAc:betaGal beta-1,3-N-acetylglucosaminyltransferase 3	B3gnt3	1	1	0.7	0.5	chr8	74215617	74225699	-
10874	NM_198666	predicted gene 9758	Gm9758	0	0	0	0	chr5	14910123	14914889	-
10936	NM_022983	lysophosphatidic acid receptor 3	Lpar3	0.17	0.28	0.1	0	chr3	145883924	145949178	+
11004	NM_001024931,NM_001039167,NM_001039168	RNA binding protein, fox-1 homolog (C. elegans) 3	Rbfox3	0.52	0.84	3	3.1	chr11	118351073	118770886	-
11036	NM_175561	pecanex-like 2 (Drosophila)	Pcnxl2	0.38	0.42	0.3	0.3	chr8	128275407	128422193	-
11170	NM_001008548,NM_001143848,NM_001143849,NM_001243757,NM_001243758	phosphodiesterase 2A, cGMP-stimulated	Pde2a	1.6	1.92	0.2	0.1	chr7	108570204	108661343	+
11189	NM_001127324,NM_007948	excision repair cross-complementing rodent repair deficiency, complementation group 1	Ercc1	6.55	6.01	9.2	10.8	chr7	19930419	19941873	+
11926	NM_029280	methyltransferase like 5	Mettl5	48.58	44.15	10.6	8.3	chr2	69709251	69723661	-
12122	NM_174991	brain-specific angiogenesis inhibitor 1	Bai1	3.07	4.28	6.2	0.2	chr15	74346625	74419894	+
12636	NM_025495	centromere protein P	Cenpp	31.77	30.32	23.2	16	chr13	49559427	49748100	-
12665	NM_015773	sperm associated antigen 6	Spag6	0.67	0.4	1.2	0.2	chr16	16753108	16829456	-
12815	NM_025579	TAF12 RNA polymerase II, TATA box binding protein (TBP)-associated factor	Taf12	26.13	23.76	37.6	40.2	chr4	131830289	131849244	+
13139	NM_001252635,NM_023370	cadherin 23 (otocadherin)	Cdh23	0.64	0.65	0.9	0.5	chr10	59765497	60159238	-
13316	NM_016789	neuronal pentraxin 2	Nptx2	14.55	19.27	4.7	3	chr5	145306755	145318347	+
13869	NM_026088	RIKEN cDNA 1700022I11 gene	1700022I11Rik	0.01	0	0	0	chr4	42982817	42987197	+
13948	NM_001081341	S phase cyclin A-associated protein in the ER	Scaper	7.76	6.42	5.6	12.6	chr9	55397689	55785922	-
14254	NM_001164583,NM_001164584,NM_001164585,NM_198412	DnaJ (Hsp40) homolog, subfamily C, member 6	Dnajc6	4.55	3.84	6.7	0.3	chr4	101169252	101315404	+
14538	NM_001104564	vomeronasal 2, receptor 102	Vmn2r102	0.06	0.03	0	0	chr17	19797362	19831712	+
14554	NM_008941,NM_178855	transmembrane protease, serine 15	Tmprss15	0.04	0.01	0	0	chr16	78953708	79091342	-
14698	NM_011510	ATP-binding cassette, sub-family C (CFTR/MRP), member 8	Abcc8	0.16	0.19	0	0.2	chr7	53359892	53435403	-
14725	NM_018729	CD244 natural killer cell receptor 2B4	Cd244	0.02	0	0	0	chr1	173489323	173515447	+
14728	NM_021382	tachykinin receptor 3	Tacr3	0.14	0.08	0	0	chr3	134491970	134597545	+
14731	NM_181418	Usher syndrome 1C binding protein 1	Ushbp1	0.83	0.78	11.6	1.7	chr8	73908172	73919700	-
14769	NM_175488	coiled-coil domain containing 38	Ccdc38	1.09	1.1	10.5	0.3	chr10	93003376	93047071	+
15302	NM_025600	DET1 and DDB1 associated 1	Dda1	17.98	20	134.2	84.1	chr8	73993092	74000334	+
15556	NM_008036	FBJ osteosarcoma oncogene B	Fosb	0.02	0.1	0.6	2.1	chr7	19888044	19895394	-
16014	NM_029971	pro-melanin-concentrating hormone	Pmch	9.1	9.15	0	0	chr10	87553816	87555119	+
16187	NM_009597	amiloride-sensitive cation channel 2, neuronal	Accn2	5.24	9.3	1.5	0.9	chr15	99501148	99531559	+
16251	NM_001199293,NM_031386	testis expressed gene 14	Tex14	11.14	11.73	9.4	1.6	chr11	87218566	87369325	+
16296	NM_177691	protein phosphatase, Mg2+/Mn2+ dependent, 1N (putative)	Ppm1n	3.04	3.66	10.8	1.7	chr7	19862155	19865398	-
16364	NM_001199304,NM_001199305,NM_009124	ataxin 1	Atxn1	0.67	0.58	7	6.1	chr13	45645124	46060360	-
16752	NM_011104	protein kinase C, epsilon	Prkce	1.06	1.18	1.8	1.8	chr17	86567124	87057259	+
17063	NM_175532	NLR family, pyrin domain containing 10	Nlrp10	0.03	0.04	0	1.3	chr7	116065366	116073672	-
17176	NM_001190911,NM_001190912,NM_001190913,NM_001190914,NM_026324	kin of IRRE like 3 (Drosophila)	Kirrel3	0.46	0.44	0.3	0.2	chr9	34296315	34843892	+
17383	NM_207156	olfactory receptor 747	Olfr747	0	0	0	0	chr14	51300365	51301320	-
17489	NM_178245	brain specific homeobox	Bsx	0	0	0.4	0	chr9	40682209	40686055	+
17496	NM_025344	eukaryotic translation initiation factor 3, subunit F	Eif3f	175.2	191.89	38.6	31.5	chr7	116077928	116085456	+
17850	NM_178791	V-set and transmembrane domain containing 4	Vstm4	0.13	0.17	4	3.4	chr14	33669941	33752675	+
18077	NM_031842	SWI/SNF related, matrix associated, actin dependent regulator of chromatin, subfamily d, member 1	Smarcd1	49.8	43.79	13.5	17.3	chr15	99532717	99544426	+
18088	NM_001253813,NM_175344	anoctamin 6	Ano6	18.92	19.91	117.9	166.8	chr15	95621273	95805903	+
18364	NM_138945	POU domain, class 4, transcription factor 3	Pou4f3	0.18	0.34	0.6	0.5	chr18	42554250	42555747	+
19626	NM_001162977	multiple EGF-like-domains 6	Megf6	2.92	3.17	1.8	3	chr4	153544821	153649830	+
19669	NM_001252501,NM_021377	VPS10 domain receptor protein SORCS 1	Sorcs1	0.11	0.21	0.3	0.2	chr19	50217790	50753136	-
19743	NM_001081653	contactin associated protein-like 5C	Cntnap5c	0.1	0.1	0.2	5.1	chr17	57908992	58549765	+
19792	NM_183197	serine (or cysteine) peptidase inhibitor, clade B, member 9f	Serpinb9f	0	0	0	0	chr13	33415945	33427235	+
19814	NM_146073	zinc finger, DHHC domain containing 14	Zdhhc14	1	0.92	0	0.1	chr17	5492599	5753891	+
19890	NM_053269	RAD51 homolog c (S. cerevisiae)	Rad51c	8.5	8.64	43.9	61.7	chr11	87191108	87217997	-

## Sheet: noncoding_ES
group_id	RefSeqID	Description	GeneSymbol	siControl(rpkm)	siRest(rpkm)	tss_ES(ppm)	tss_EpiS(ppm)	Chromosome	Start	End	Strand
23555	NR_040278	RIKEN cDNA E230016M11 gene	E230016M11Rik	11.23	13.63	2.7	0.4	chr6	66986592	67030646	+
23564	NR_045614	RIKEN cDNA 4930413G21 gene	4930413G21Rik	5.94	6.51	0.3	0.9	chr7	130112571	130113973	-
23565	NR_033602	ribosomal protein, large, P0 pseudogene	Gm5779	3.21	4.06	0	0	chr10	74814799	74815706	+
23582	NR_029768	microRNA 339	Mir339	0	0	0	0	chr5	139845603	139845699	-
23591	NR_001462	G6B protein	G6b	0.41	0.41	0	0	chr17	35201381	35202541	+
23605	NR_039549	microRNA 3968	Mir3968	0.5	0	0	0	chr11	115309274	115309374	-
23614	NR_045399	uncharacterized protein D830029L11	D830029L11	0.01	0.01	0.2	0.2	chr18	16974915	16981292	+
23617	NR_045822,NR_045823	predicted gene 4890	Gm4890	0.75	0.43	0.4	0.2	chr8	81818976	81831673	+
23648	NR_039581	microRNA 5121	Mir5121	84.05	87.7	0	0	chr7	52382287	52382361	-
23701	NR_015478	RIKEN cDNA 5730422E09 gene	5730422E09Rik	6.87	6.07	1.4	3.2	chr5	149931140	149993612	-
23753	NR_046303	snoRNA AF357426	AF357426	1.49	1.19	0	0	chr12	110881047	110881114	+
23760	NR_026907	Williams Beuren syndrome chromosome region 25 (human)	Wbscr25	0.3	0.25	0.9	1	chr5	135463302	135477220	-
23782	NR_046069	predicted gene 2848	Gm2848	1.1	0.81	0	0	chr13	52665248	52668594	-
23816	NR_040430,NR_040431	predicted gene 15787	Gm15787	9.96	10.54	0.4	1	chr5	110596526	110605523	-
23854	NR_030259	microRNA 546	Mir546	20.49	18.84	0	0	chr10	126435495	126435616	+
23867	NR_002865	U11 small nuclear RNA	Rnu11	0	0	0	0	chr4	131825993	131826101	-
23886	NR_003100	myc induced nuclear antigen pseudogene	4930515G16Rik	0	0	0	0	chr6	67515227	67515693	-
23901	NR_046304	snoRNA DQ267100	DQ267100	0	0.56	0	0.9	chr12	110887826	110887897	+
23902	NR_002455	small nucleolar RNA, C/D box 34	Snord34	11.36	14.54	0	0	chr7	52381972	52382038	-
23946	NR_029646	microRNA 296	Mir296	0	0.5	0.1	0	chr2	174092547	174092626	-
23999	NR_046279	RIKEN cDNA 4930483O08 gene	4930483O08Rik	0	0.03	0.8	0.3	chr7	140319933	140334140	+
24053	NR_039557	microRNA 5098	Mir5098	0.6	0.48	0	0	chr5	77701781	77701863	+
24060	NR_030690	RIKEN cDNA E330033B04 gene	E330033B04Rik	0.16	0.18	1.8	3.6	chr15	96098994	96105706	-
24077	NR_035494	microRNA 1968	Mir1968	0.73	0	0	0	chr8	13189030	13189098	-
24133	NR_045491	RIKEN cDNA 2310016D03 gene	2310016D03Rik	0	0	0	0	chr12	31095423	31152223	-
24147	NR_027981	RIKEN cDNA 1810064F22 gene	1810064F22Rik	0.02	0.01	2.8	2.2	chr9	22011229	22018304	-
24149	NR_035492	microRNA 1966	Mir1966	1.94	1.11	0	0	chr8	108139365	108139473	+
24201	NR_029546	microRNA 132	Mir132	0	0	0	0	chr11	74987183	74987249	+
24221	NR_040568	RIKEN cDNA 1700022E09 gene	1700022E09Rik	0.12	0	0.2	0	chr16	59466697	59469064	-
24280	NR_015618	RIKEN cDNA A930015D03 gene	A930015D03Rik	4.25	4.86	0	0	chr17	36131448	36175119	+
24290	NR_037988	predicted gene, 16701	Gm16701	0.1	0.25	0.4	0.1	chr1	168904153	168929861	-
24326	NR_040284	uncharacterized LOC432562	LOC432562	0	0	0	0	chr11	54633420	54638469	+
24333	NR_029918	microRNA 370	Mir370	0	0	0	0	chr12	110856467	110856546	+
24334	NR_002872	type II keratin Kb32P	Gm6042	0	0	0	0	chr15	101334246	101336744	+
24369	NR_001584	spermatogenesis associated glutamate (E)-rich protein 8, pseudogene 1	Speer8-ps1	0.08	0.6	0	0	chr5	14945293	14978541	+
24388	NR_030480	microRNA 698	Mir698	0	0	0	0	chr4	124421024	124421133	+
24389	NR_027298	RIKEN cDNA A230020J21 gene	A230020J21Rik	2.78	2.86	0	0.2	chr1	192849229	192853660	+
24412	NR_030673	RIKEN cDNA D930016D06 gene	D930016D06Rik	7.65	7.75	0.7	1.3	chr5	104954753	104983230	+
24449	NR_030682	RIKEN cDNA 2810410L24 gene	2810410L24Rik	1.07	1.42	0	0	chr11	120047963	120051170	-
24456	NR_045980	RIKEN cDNA 4930471M09 gene	4930471M09Rik	0	0	0.3	0.2	chr6	91380453	91390848	-
24473	NR_028091	small nucleolar RNA, C/D box 72	Snord72	3.5	2	0	0	chr15	5068420	5068480	+
24492	NR_027955	RIKEN cDNA 4931440P22 gene	4931440P22Rik	1.8	1.54	0.6	0	chr3	65331406	65333336	-
24494	NR_040528	predicted gene 9926	Gm9926	0.05	0.08	0	0	chr18	66663831	66671391	+
24501	NR_045743	Riken cDNA D930007P13 gene	D930007P13Rik	0	0.12	0	0	chr15	102953500	102977259	-
24515	NR_030608	microRNA 877	Mir877	2.47	2.35	0	0	chr17	36097674	36097759	-
24623	NR_037291	microRNA 3104	Mir3104	0.79	0	0	0	chr7	149178083	149178146	+
24633	NR_024068	small nucleolar RNA host gene (non-protein coding) 7	Snhg7	21.8	21.29	0	0	chr2	26492695	26495764	-
24680	NR_029541	microRNA 126	Mir126	0.68	0	0	0	chr2	26446876	26446949	+
24746	NR_029457	RIKEN cDNA G530011O06 gene	G530011O06Rik	38.33	33.75	0	0	chrX	166412974	166416849	-
24802	NR_035431	microRNA 1199	Mir1199	3.1	4.36	4.6	0.4	chr8	86535413	86535532	-
24803	NR_028528	small nucleolar RNA, C/D box 57	Snord57	10.15	13.33	0	0	chr2	130103761	130103824	+
24815	NR_040476	RIKEN cDNA 4930565N06 gene	4930565N06Rik	4.85	4.01	0	0.3	chr16	36880604	36897275	-
24846	NR_027900	small nucleolar RNA host gene (non-protein coding) 9	Snhg9	1.47	1.74	0	0	chr17	24856475	24856910	-
24882	NR_035490	microRNA 1964	Mir1964	0	0	0	0	chr7	30558312	30558395	+
24890	NR_046197	RIKEN cDNA 1700109G15 gene	1700109G15Rik	0	0	0	0	chr11	84530477	84533934	-
24898	NR_028434	snoRNA AF357359	AF357359	64.66	64	0	0	chr12	110888918	110888948	+
24904	NR_029649	microRNA 298	Mir298	0	0	0.9	1.2	chr2	174093004	174093086	-
24915	NR_000002	small nucleolar RNA, C/D box 32A	Snord32a	13.95	7.9	0	0	chr7	52382752	52382833	-
24946	NR_030479	microRNA 697	Mir697	0.91	1.1	0	0	chr4	124408937	124409046	+
24964	NR_002846	neuroendocrine secretory protein antisense	Nespas	5.1	4.26	25.9	97.4	chr2	174106737	174120937	-
24966	NR_028547	small nucleolar RNA, C/D box 110	Snord110	0.84	0.67	0	0	chr2	130101250	130101309	+
24967	NR_040742	RIKEN cDNA 1700020M21 gene	1700020M21Rik	0	0	0	0	chr9	120822891	120824368	-
24993	NR_028515	small nucleolar RNA, H/ACA box 7	Snora78	0.63	1.52	0	0	chr17	24856620	24856777	-
24995	NR_029446	RIKEN cDNA 6230400D17 gene	6230400D17Rik	2.48	2.94	0	0.2	chr14	21521233	21522321	-
25014	NR_004442	ribosomal protein L22 like 1 pseudogene	Gm15421	11.81	10.83	0	0	chr5	22034038	22034848	-
25027	NR_026688	RIKEN cDNA 2010001M06 gene	2010001M06Rik	8.1	9.46	46.9	33.6	chr5	135487991	135489027	-
25036	NR_040389	predicted gene 10785	Gm10785	7.69	7.6	0	0	chr16	91689142	91716000	+
25043	NR_030762	small nucleolar RNA, C/D box 17	Snord17	2.17	1.62	0	0	chr2	144091717	144091938	-
25058	NR_045967	RIKEN cDNA A730085K08 gene	A730085K08Rik	0.56	0.28	0	0	chr9	122291139	122307919	-
25089	NR_029763	microRNA 330	Mir330	0	0	0	0	chr7	19766813	19766911	+
25104	NR_045366	RIKEN cDNA 1700091E21 gene	1700091E21Rik	4.87	8.2	0.3	0.2	chr18	64317377	64436834	-
25129	NR_030483	microRNA 702	Mir702	0	0.36	0	0	chr5	137467302	137467411	+
25135	NR_030677	zinc finger protein pseudogene	BC025920	1.85	1.79	0	0	chr10	81069052	81072581	+
25193	NR_028122	RIKEN cDNA 2310001K24 gene	2310001K24Rik	2.11	2.09	0	0	chr2	163298280	163298739	+
25203	NR_045742	predicted gene, 16853	Gm16853	1.11	0.98	0.7	0.1	chr9	21209685	21216164	-
25209	NR_028428	cadherin 11 pseudogene	2610005L07Rik	5.29	5.32	165.9	211.9	chr8	19981359	20020392	-
25289	NR_046306	snoRNA DQ267102	DQ267102	0	1.69	0	0	chr12	110894554	110894625	+
25294	NR_000004	small nucleolar RNA, C/D box 35B	Snord35b	5	2.79	0	0	chr7	52378395	52378481	-
25371	NR_028572	small nucleolar RNA, H/ACA box 43	Snora43	5.03	4.89	0	0	chr2	26493366	26493505	-
25431	NR_015472	RIKEN cDNA 9530082P21 gene	9530082P21Rik	7.42	6.18	0	0	chr17	23886202	23891032	+
25441	NR_002897	small nucleolar RNA, H/ACA box 64	Snora64	17.52	11.96	0	0	chr17	24857733	24857850	+
25447	NR_015589	RIKEN cDNA 9330158H04 gene	9330158H04Rik	0	0	0	0	chr6	36283137	36338234	-
25501	NR_040360	predicted gene, 19277	Gm19277	0.04	0.06	0	0	chr15	84979683	84986562	-
25512	NR_028480	predicted gene 12238	Gm12238	0.4	1.61	0	0	chr11	55296207	55296331	+
25533	NR_045381	RIKEN cDNA 4930455D15 gene	4930455D15Rik	0.33	0.12	0	0.4	chr18	32823295	32996941	-
25558	NR_045728	predicted gene, 16617	Gm16617	0.75	1.23	0	0.2	chr14	52606063	52608504	-
25575	NR_000003	small nucleolar RNA, C/D box 35A	Snord35a	13.37	19.77	0	0	chr7	52381716	52381805	-
25587	NR_028433	snoRNA AF357355	AF357355	0	0.56	0.9	2.3	chr12	110892836	110892907	+
25605	NR_030524	microRNA 490	Mir490	0	0	0	0	chr6	36371741	36371825	+
25612	NR_029826	microRNA 7-2	Mir7-2	0	0	0	0	chr7	86033162	86033259	+
25687	NR_040753	RIKEN cDNA 4930593C16 gene	4930593C16Rik	0.17	0.06	0.2	0.2	chr9	120833572	120839920	-
25716	NR_028558	small nucleolar RNA, H/ACA box 41	Snora41	3.27	2.47	0	0	chr1	63225596	63225709	+
25735	NR_028261	RNA imprinted and accumulated in nucleus	Rian	72.33	68.01	14.3	35.2	chr12	110842154	110899921	+
25739	NR_037294	microRNA 3074-2	Mir3074-2	0	0	0	0	chr8	86732723	86732806	-
25740	NR_028129	snoRNA AF357399	AF357399	6.8	5.1	0	0	chr7	29136558	29136652	+
25770	NR_033803	RIKEN cDNA 6030408B16 gene	6030408B16Rik	0.05	0.06	0	0	chr15	101123642	101127857	+
25777	NR_037232	microRNA 3071	Mir3071	0	0.5	0	0	chr12	110833527	110833607	-
25779	NR_029794	microRNA 212	Mir212	0	0	0	0	chr11	74986889	74986980	+
25812	NR_040564	RIKEN cDNA 4930547E14 gene	4930547E14Rik	3.53	3.2	0.4	0.5	chr16	59636770	59672819	+
25814	NR_015477	RIKEN cDNA 2310050B05 gene	2310050B05Rik	5.94	7.92	0	0	chr10	80657435	80671115	+
25842	NR_037217	microRNA 2861	Mir2861	5.24	1.46	0	0	chr2	32568326	32568408	-
25851	NR_033198	RIKEN cDNA 2700046G09 gene	2700046G09Rik	0.22	0.36	0.6	1.1	chr19	32463705	32465674	+
25866	NR_040738	RIKEN cDNA 4930525D18 gene	4930525D18Rik	0.05	0.04	0.4	0	chr9	114250228	114273745	-
25907	NR_033307	RIKEN cDNA 4930592I03 gene	4930592I03Rik	0.21	0.08	0	0	chr18	83087796	83089952	-
25916	NR_046305	snoRNA DQ267101	DQ267101	0	0	0	0	chr12	110889633	110889705	+
25929	NR_001277	small nucleolar RNA, C/D box 33	Snord33	16.46	16.58	0	0	chr7	52382233	52382315	-
25941	NR_028571	small nucleolar RNA, H/ACA box 17	Snora17	3.25	2.72	0	0	chr2	26494709	26494841	-
25956	NR_045326,NR_045327,NR_045328	RIKEN cDNA A330009N23 gene	A330009N23Rik	2.4	2.48	6	11.8	chr15	101051621	101055617	-
25968	NR_030675	RIKEN cDNA D730005E14 gene	D730005E14Rik	0.68	0.84	0.6	0.6	chr15	79719961	79723568	-
25981	NR_027923	RIKEN cDNA C630043F03 gene	C630043F03Rik	0.33	0.31	0.4	1.1	chr4	71862277	71864964	+
26015	NR_046302	snoRNA AF357425	AF357425	1.44	0	0	0	chr12	110874221	110874290	+
26030	NR_033574	nuclear transport factor 2, pseudogene 1	Nutf2-ps1	46.19	44.73	0	0	chr8	108384559	108403237	+
26042	NR_046183	cDNA sequence BC051537	BC051537	0.44	0.21	0	0.6	chr17	34220787	34232254	-
i_64206	-	-	-	1.62	2.4	-	-	chr8	12439313	12440196	+
i_52441	-	-	-	0.48	0.32	-	-	chr19	44769936	44771500	+
i_48196	-	-	-	0.1	0.28	-	-	chr1	135564196	135564597	+
i_29547	-	-	-	0	0	-	-	chr1	193048330	193048401	+
i_63128	-	-	-	0.21	0.08	-	-	chr6	68779394	68780079	+
i_50413	-	-	-	0.32	0.24	-	-	chr11	117272602	117273186	-
i_37965	-	-	-	0	0	-	-	chr17	29602414	29602468	-
i_21062	-	-	-	0	0	-	-	chr18	20841504	20841506	-
i_30035	-	-	-	0.7	0.32	-	-	chr18	75526039	75526876	-
i_20386	-	-	-	0.05	0.04	-	-	chr12	114033900	114034205	-
i_28194	-	-	-	0	0.08	-	-	chr4	139936353	139936394	+
i_32121	-	-	-	0	0	-	-	chr4	82988086	82988172	+
i_38601	-	-	-	0	0	-	-	chr4	133372175	133372592	+
i_37489	-	-	-	0.1	0.08	-	-	chr2	33882162	33882505	-
i_21345	-	-	-	0	0	-	-	chr13	108204815	108204839	-
i_21277	-	-	-	0.05	0.08	-	-	chr5	110515323	110515386	-

## Sheet: noncoding_Common
group_id	RefSeqID	Description	GeneSymbol	siControl(rpkm)	siRest(rpkm)	tss_ES(ppm)	tss_EpiS(ppm)	Chromosome	Start	End	Strand
23533	NR_029774	microRNA 346	Mir346	0	0	0	0	chr14	35707794	35707892	+
23561	NR_029813	microRNA 124a-1	Mir124a-1	0	0	0	0	chr14	65209493	65209578	+
23576	NR_033503	RIKEN cDNA E530011L22 gene	E530011L22Rik	0.26	0.46	0.1	0.6	chr9	121665757	121669061	-
23598	NR_040496	RIKEN cDNA 1500002O10 gene	1500002O10Rik	0.6	1.57	1.1	0.7	chr2	70327996	70401414	-
23641	NR_029538	microRNA 124a-3	Mir124a-3	0	0	0	0	chr2	180628744	180628812	+
23717	NR_030759	microRNA 343	Mir343	3.6	3.2	0	0	chr7	19971991	19972066	+
23744	NR_030611	microRNA 598	Mir598	0	0	0	0	chr14	64346025	64346104	+
23793	NR_040311,NR_040312,NR_040313,NR_040314	expressed sequence AI854517	AI854517	0.66	0.71	13.4	1.2	chr7	86644911	86679289	+
23798	NR_040372	predicted gene 14169	Gm14169	0.01	0.04	0	0	chr2	156434933	156439158	-
23835	NR_028422	RIKEN cDNA C130080G10 gene	C130080G10Rik	0	0.02	0	0	chr2	113880131	113887238	+
23963	NR_037246	microRNA 3085	Mir3085	0	0	0	0	chr19	42354571	42354660	-
23972	NR_039565	microRNA 5106	Mir5106	0	0	1.9	1.9	chr4	44234066	44234139	-
23985	NR_037239	microRNA 3078	Mir3078	0.57	2.29	0	0	chr14	65210021	65210108	+
24023	NR_039536	microRNA 3960	Mir3960	4.38	2.73	0	0	chr2	32568419	32568492	-
24062	NR_033582	predicted gene 11426	Gm11426	0	0.01	1.2	0	chr11	82446854	82449811	+
24093	NR_040660	RIKEN cDNA A730063M14 gene	A730063M14Rik	1.79	1.58	0	0	chr10	126507536	126508157	+
24094	NR_027970	RIKEN cDNA 0610008F07 gene	0610008F07Rik	2.56	2.04	0	0	chr2	163319539	163367457	-
24122	NR_015480,NR_027802	metastasis associated gene 2	Mtag2	0.19	0.33	2.4	3.1	chr7	52621532	52623318	+
24200	NR_028592,NR_028593	predicted gene 10069	Gm10069	6.57	6.24	125.5	8.2	chr6	128388774	128453299	+
24201	NR_029546	microRNA 132	Mir132	0	0	0	0	chr11	74987183	74987249	+
24213	NR_046081	predicted gene 805	Gm805	0.71	0.59	2.6	0	chr12	87510290	87536052	+
24261	NR_040406,NR_040407	predicted gene, 16845	Gm16845	29.83	27.66	0.1	0	chr9	21875445	21890575	+
24297	NR_045299	RIKEN cDNA 2900076A07 gene	2900076A07Rik	12.85	12.76	0.8	0	chr7	88668435	88676384	+
24384	NR_033548	RIKEN cDNA D030047H15 gene	D030047H15Rik	6.23	6.59	9.2	8	chr7	4077941	4088528	-
24391	NR_045805	RIKEN cDNA 1700104A03 gene	1700104A03Rik	0	0	0	0.4	chr9	54116386	54149377	-
24442	NR_036630	predicted gene 1082	Gm1082	0.77	0.6	0	0	chr7	31300140	31307212	+
24448	NR_040427	predicted gene 9899	Gm9899	0.01	0.02	0	0.2	chr5	30876359	30890992	-
24499	NR_045195	RIKEN cDNA A830082K12 gene	A830082K12Rik	0.25	0.12	0.6	1.2	chr13	78337277	78375825	+
24508	NR_028368	RIKEN cDNA 4930404I05 gene	4930404I05Rik	8.62	8.89	0	0	chr16	91011493	91016748	+
24517	NR_029827	microRNA 7b	Mir7b	0	0	0	0	chr17	56382410	56382521	+
24560	NR_040763	RIKEN cDNA 4930519F24 gene	4930519F24Rik	0	0	0	0	chr9	99922718	99935089	+
24572	NR_029752	microRNA 129-2	Mir129-2	0	0	0.6	0.2	chr2	94081520	94081610	-
24587	NR_040759	RIKEN cDNA 1700095B22 gene	1700095B22Rik	0	0	0	0	chr3	105251107	105255873	-
24594	NR_015507	RIKEN cDNA C130036L24 gene	C130036L24Rik	1.27	1.04	3.1	2.2	chr1	88256148	88264539	+
24598	NR_033549	predicted gene 11190	Gm11190	0.36	0.37	0	0	chr11	77725628	77742790	-
24623	NR_037291	microRNA 3104	Mir3104	0.79	0	0	0	chr7	149178083	149178146	+
24630	NR_027799	transforming growth factor beta regulated gene 3	Tbrg3	0.16	0.09	0	0	chr15	82720912	82728891	-
24650	NR_029567	microRNA 129-1	Mir129-1	0	0	0	0	chr6	28972618	28972691	+
24666	NR_037206	microRNA 1249	Mir1249	0.51	0	0	0	chr15	84781955	84782053	-
24670	NR_015610	RIKEN cDNA 9530059O14 gene	9530059O14Rik	0.01	0	0	0	chr9	122481618	122489765	+
24672	NR_037955,NR_037956	RIKEN cDNA 1190002F15 gene	1190002F15Rik	5.43	7.59	58.8	75.7	chr6	134879109	134901736	+
24716	NR_029551	microRNA 137	Mir137	0	0	0	0	chr3	118136774	118136847	+
24781	NR_045741	predicted gene 10432	Gm10432	0.28	0.27	0	0	chr12	101514818	101539118	+
24844	NR_040745	RIKEN cDNA B230312C02 gene	B230312C02Rik	0.11	0.02	0	0	chr2	180105562	180120590	-
24851	NR_037270	microRNA 3087	Mir3087	0.89	0	0	0	chr2	25298298	25298354	+
24857	NR_039548	microRNA 3967	Mir3967	0	0	0	0	chr2	22509802	22509870	+
24890	NR_046197	RIKEN cDNA 1700109G15 gene	1700109G15Rik	0	0	0	0	chr11	84530477	84533934	-
24948	NR_040621	RIKEN cDNA D930015M05 gene	D930015M05Rik	12.09	10.17	0	0	chr2	92249048	92272465	+
24989	NR_003959	aldolase 1 A retrogene 2	Aldoart2	0.54	0.27	0	0	chr12	56666121	56667696	+
25003	NR_037312	microRNA 3474	Mir3474	0.86	3.44	0	0	chr2	158464318	158464376	+
25100	NR_027452	predicted gene, 17801	Gm17801	0.53	0.74	0	0	chr17	25411068	25412473	+
25104	NR_045366	RIKEN cDNA 1700091E21 gene	1700091E21Rik	4.87	8.2	0.3	0.2	chr18	64317377	64436834	-
25111	NR_027445,NR_027446	RIKEN cDNA A230072C01 gene	A230072C01Rik	1.74	1.43	54.1	52	chrX	20538801	20564475	+
25129	NR_030483	microRNA 702	Mir702	0	0.36	0	0	chr5	137467302	137467411	+
25137	NR_045897	RIKEN cDNA A230070E04 gene	A230070E04Rik	0.55	0.92	0.2	1.8	chr14	68741808	68749428	+
25176	NR_029876	microRNA 375	Mir375	0	0	0	0	chr1	74947231	74947295	-
25193	NR_028122	RIKEN cDNA 2310001K24 gene	2310001K24Rik	2.11	2.09	0	0	chr2	163298280	163298739	+
25203	NR_045742	predicted gene, 16853	Gm16853	1.11	0.98	0.7	0.1	chr9	21209685	21216164	-
25343	NR_004443	nephrosis 1 homolog, nephrin antisense	Nphs1as	22.34	19.22	0	0	chr7	31247182	31250610	-
25365	NR_029777	microRNA 135b	Mir135b	0	0	0	0	chr1	134094664	134094761	+
25378	NR_029818	microRNA 9-3	Mir9-3	0	0	0	0	chr7	86650149	86650239	+
25380	NR_040358,NR_040359	predicted gene 14204	Gm14204	0	0.01	0	0	chr2	158421207	158436459	-
25417	NR_033512	transmembrane protein 189 pseudogene	Gm6194	0.47	0.42	0.1	0	chr3	8461386	8463098	-
25419	NR_027907	expressed sequence AI414108	AI414108	6.84	7.85	0	0	chr9	27160269	27165128	+
25430	NR_045997	RIKEN cDNA 1700113A16 gene	1700113A16Rik	3.02	3.58	0.2	0.8	chr3	87975481	87981707	-
25477	NR_045942	RIKEN cDNA 4930401O10 gene	4930401O10Rik	0	0	0	0	chr11	71741972	71753624	-
25478	NR_040709	RIKEN cDNA A930011O12 gene	A930011O12Rik	1.11	1.66	14.8	0.1	chr14	65206951	65212798	+
25499	NR_045047	RIKEN cDNA 2810011L19 gene	2810011L19Rik	0.74	0.97	0.1	1.4	chr12	106574803	106622142	+
25502	NR_040257,NR_040258,NR_040259,NR_040260,NR_040261,NR_040262	RIKEN cDNA 2210408F21 gene	2210408F21Rik	0.82	0.84	0.3	0.4	chr6	31170350	31287394	+
25551	NR_026843	cDNA sequence BC024582	BC024582	1.65	1.51	0	0	chr4	32646654	32658637	-
25721	NR_045183	RIKEN cDNA 4931431B13 gene	4931431B13Rik	0	0	0	0	chr7	135335563	135346842	-
25725	NR_003962	vomeronasal 2, receptor, pseudogene 11	Vmn2r-ps11	0.09	0.12	0	0	chr3	64436784	64648665	-
25730	NR_004843	cDNA sequence BC090627	BC090627	9.98	11.63	0	0	chr15	89246835	89260358	-
25773	NR_029441	RIKEN cDNA 2810454H06 gene	2810454H06Rik	0.03	0.14	0	0	chr6	134847978	134850803	+
25779	NR_029794	microRNA 212	Mir212	0	0	0	0	chr11	74986889	74986980	+
25793	NR_035501	microRNA 1839	Mir1839	0	2.19	0	0	chr7	88674801	88674874	+
25842	NR_037217	microRNA 2861	Mir2861	5.24	1.46	0	0	chr2	32568326	32568408	-
25844	NR_040619	RIKEN cDNA A930019D19 gene	A930019D19Rik	1.12	1.29	0	0.1	chr2	146085021	146092896	+
25886	NR_035495	microRNA 1969	Mir1969	0	0	0	0	chr8	73449423	73449517	+
25957	NR_040595	RIKEN cDNA 4930419G24 gene	4930419G24Rik	0	0.22	0	0	chr3	32923698	32987529	+
25961	NR_028423	RIKEN cDNA A530058N18 gene	A530058N18Rik	0	0	0	0	chr2	113839300	113858028	+
25990	NR_040354	RIKEN cDNA C630020P19 gene	C630020P19Rik	0.22	0.41	0.2	1	chr2	143361211	143373573	-
25995	NR_026888	RIKEN cDNA 4930488L21 gene	4930488L21Rik	0	0	0	0	chr8	96335593	96337455	-
25998	NR_033305	expressed sequence AA388235	AA388235	0.37	0.47	0.3	0.4	chr17	34118436	34122303	+
i_60104	-	-	-	0.05	0.08	-	-	chr7	6335739	6335862	-
i_33323	-	-	-	0	0	-	-	chr1	168876547	168876550	-

## Sheet: noncoding_EpiS
group_id	RefSeqID	Description	GeneSymbol	siControl(rpkm)	siRest(rpkm)	tss_ES(ppm)	tss_EpiS(ppm)	Chromosome	Start	End	Strand
23812	NR_034050	small nucleolar RNA, H/ACA box 44	Snora44	5.98	4.44	0	0	chr4	131865867	131865984	+
23867	NR_002865	U11 small nuclear RNA	Rnu11	0	0	0	0	chr4	131825993	131826101	-
24123	NR_030706	RIKEN cDNA C230004F18 gene	C230004F18Rik	0	0.04	0	0	chrX	58369552	58392635	+
24306	NR_028537	small nucleolar RNA, C/D box 99	Snord99	14.46	20	0	0	chr4	131866617	131866673	+
24369	NR_001584	spermatogenesis associated glutamate (E)-rich protein 8, pseudogene 1	Speer8-ps1	0.08	0.6	0	0	chr5	14945293	14978541	+
24746	NR_029457	RIKEN cDNA G530011O06 gene	G530011O06Rik	38.33	33.75	0	0	chrX	166412974	166416849	-
24761	NR_036572	ribosomal protein S15A, pseudogene 4	Rps15a-ps4	0	0.17	0	0	chr4	131775807	131776504	-
24890	NR_046197	RIKEN cDNA 1700109G15 gene	1700109G15Rik	0	0	0	0	chr11	84530477	84533934	-
24947	NR_034046	small nucleolar RNA, H/ACA box 61	Snora61	35.64	36.12	0	0	chr4	131866221	131866283	+
24962	NR_029412	small nucleolar RNA, H/ACA box 16A	Snora16a	4.7	8.23	0	0	chr4	131865379	131865515	+
25213	NR_029791	microRNA 139	Mir139	0	0	0	0	chr7	108623889	108623957	+
25469	NR_029468	small nucleolar RNA host gene 12	Snhg12	45.18	47.5	8.5	11.4	chr4	131864592	131866939	+
25536	NR_046022	uncharacterized LOC622552	LOC622552	0.03	0	0.3	0	chr13	43812159	43814407	+
i_56427	-	-	-	0	0	-	-	chr7	28435845	28436093	-
i_21367	-	-	-	0	0	-	-	chr12	100285367	100285389	+
i_52350	-	-	-	0.59	0.96	-	-	chr15	39029666	39030244	-
i_45399	-	-	-	0	0	-	-	chr13	54397656	54398095	+
