# Supplementary material for: A Comparison of the Rest Complex Binding Patterns in Embryonic Stem Cells and Epiblast Stem Cells
Source: PLoS One. 2014 Apr 21;9(4):e95374. doi: 10.1371/journal.pone.0095374 (PMC3994037; doi:10.1371/journal.pone.0095374)
Supplement: Table S6 — Linage marker genes associated with Rest binding sites. A list of Rest binding genes among linage specifically up-regulated genes described in [47]. Cell linages, where indicated marker genes are up-regulated, are shown in the first column. The internal IDs and RefSeq information are shown in the second and third through fifth columns. The fold increase upon Rest knock-down is shown in the sixth column. The transcript position and sequences are shown in the seventh through tenth columns. The cell specificity category of Rest binding is shown in the eleventh column. (XLSX) [file pone.0095374.s012.xlsx]

## Sheet: Sheet1
Linage specificity	group_id	RefSeqID	Description	GeneSymbol	fold(siREST/siControl)	Chromosome	Start	End	Strand	category
ES cells	11854	NM_009337	T cell lymphoma breakpoint 1	Tcl1	0.83959	chr12	106454964	106460947	-	ES-unique
ES cells	13047	NM_028060	solute carrier family 35, member F2	Slc35f2	0.991578	chr9	53619341	53665968	+	ES-unique
ES cells	17603	NM_008199	histocompatibility 2, blastocyst	H2-Bl	0.742919	chr17	36217133	36221194	-	ES-unique
ES cells	18370	NM_015826	doublesex and mab-3 related transcription factor 1	Dmrt1	1.57782	chr19	25580195	25678818	+	ES-unique
ES cells	8614	NM_013560	heat shock protein 1	Hspb1	1.06659	chr5	136363788	136365433	+	common
ES cells	10063	NM_010638	Kruppel-like factor 9	Klf9	1.04044	chr19	23215715	23241401	+	common
Mesendodarm	5260	NM_007664	cadherin 2	Cdh2	1.43925	chr18	16747385	16967558	-	ES-unique
Mesendodarm	12879	NM_001042726,NM_021543	protocadherin 8	Pcdh8	0.954545	chr14	80166578	80171119	-	common
Neuroectoderm	3851	NM_023047	dihydropyrimidinase-like 5	Dpysl5	0.932127	chr5	31014267	31101742	+	ES-unique
Neuroectoderm	4073	NM_001024918,NM_027689	regulatory factor X, 4 (influences HLA class II expression)	Rfx4	1.19298	chr10	84218792	84369283	+	ES-unique
Neuroectoderm	5260	NM_007664	cadherin 2	Cdh2	1.43925	chr18	16747385	16967558	-	ES-unique
Neuroectoderm	7085	NM_011993	dihydropyrimidinase-like 4	Dpysl4	1.292	chr7	146271899	146287690	+	ES-unique
Neuroectoderm	10671	NM_011039	paired box gene 7	Pax7	1.57143	chr4	139293995	139388883	-	ES-unique
Neuroectoderm	15222	NM_001081235	meningioma 1	Mn1	1.49057	chr5	111847185	111886045	+	ES-unique
Neuroectoderm	15974	NM_080595	EMI domain containing 1	Emid1	1.312	chr11	5006268	5052225	-	ES-unique
Neuroectoderm	4512	NM_001146031,NM_176930	neuron-glia-CAM-related cell adhesion molecule	Nrcam	1.76316	chr12	45429871	45702833	+	common
Neuroectoderm	5129	NM_018809	pancreas specific transcription factor, 1a	Ptf1a	0.557316	chr2	19367289	19369128	+	common
Neuroectoderm	6188	NM_001164790,NM_009130	secretogranin III	Scg3	11.3563	chr9	75491172	75531863	-	common
Neuroectoderm	7856	NM_008130	GLI-Kruppel family member GLI3	Gli3	1.14651	chr13	15555555	15821858	+	common
Neuroectoderm	7892	NM_009215	somatostatin	Sst	1.43893	chr16	23889666	23890930	-	common
Neuroectoderm	12879	NM_001042726,NM_021543	protocadherin 8	Pcdh8	0.954545	chr14	80166578	80171119	-	common
Neuroectoderm	14639	NM_020492	glycine receptor, alpha 1 subunit	Glra1	1.375	chr11	55328314	55421292	-	common
Neuroectoderm	14650	NM_007501	neurogenic differentiation 4	Neurod4	1.50725	chr10	129705207	129717296	-	common
medoderm (LPM cells)	9064	NM_007498	activating transcription factor 3	Atf3	1.70588	chr1	192994175	193007212	-	ES-unique
medoderm (LPM cells)	9201	NM_019444	receptor (calcitonin) activity modifying protein 2	Ramp2	2.68382	chr11	101107647	101109564	+	ES-unique
medoderm (LPM cells)	17007	NM_001159662,NM_153089	protein phosphatase 1, regulatory (inhibitor) subunit 16B	Ppp1r16b	1.125	chr2	158492468	158592070	+	ES-unique
medoderm (PAM cells)	5029	NM_015786	histone cluster 1, H1c	Hist1h1c	1.56604	chr13	23830675	23832236	+	ES-unique
medoderm (PAM cells)	5489	NM_001136055,NM_001271430,NM_001271431,NM_001271432,NM_001271461,NM_001271462,NM_007656	CD82 antigen	Cd82	1.46875	chr2	93259258	93303107	-	ES-unique
medoderm (PAM cells)	13788	NM_053246	docking protein 4	Dok4	0.726908	chr8	97387727	97400212	-	ES-unique
medoderm (PAM cells)	18094	NM_010398	histocompatibility 2, T region locus 23	H2-T23	1.21875	chr17	36166921	36169646	-	ES-unique
medoderm (PAM cells)	17963	NM_009472	unc-5 homolog C (C. elegans)	Unc5c	1.25	chr3	141128527	141497886	+	common
