# Supplementary material for: A Comparison of the Rest Complex Binding Patterns in Embryonic Stem Cells and Epiblast Stem Cells
Source: PLoS One. 2014 Apr 21;9(4):e95374. doi: 10.1371/journal.pone.0095374 (PMC3994037; doi:10.1371/journal.pone.0095374)
Supplement: Table S8 — A list of putative Rest target genes. Each sheet includes a list of the ES-unique and common Rest target genes for protein-coding and non-protein-coding genes with >2-fold enhanced transcription upon Rest knock-down. The internal IDs and RefSeq information are shown in the first and second through fourth columns. The fold increase upon Rest knock-down is shown in the fifth column. The transcript position and sequences are shown in the sixth through ninth columns. For the non-protein-coding genes, the cell specificity category is shown in the tenth column. (XLSX) [file pone.0095374.s014.xlsx]

## Sheet: ES unique Rest target
group_id	RefSeqID	Description	GeneSymbol	fold(siREST/siControl)	Chromosome	Start	End	Strand
125	NM_001190352	transmembrane protein 132B	Tmem132b	2.11111	chr5	126012787	126272953	+
863	NM_001081141	gamma-aminobutyric acid (GABA) B receptor, 2	Gabbr2	2.5	chr4	46676769	47004586	-
902	NM_183224	family with sequence similarity 19, member A3	Fam19a3	2.33333	chr3	104570322	104580465	-
1075	NM_001168521,NM_172795	sterile alpha and HEAT/Armadillo motif containing 1	Sarm1	2.53488	chr11	78285831	78311256	-
1253	NM_021491	sphingomyelin phosphodiesterase 3, neutral	Smpd3	7.72	chr8	108776447	108861888	-
1739	NM_001029873	unc-13 homolog A (C. elegans)	Unc13a	7.07186	chr8	74150611	74195656	-
1818	NM_007606	carbonic anhydrase 3	Car3	2.314	chr3	14863537	14872373	+
1863	NM_175499	SLIT and NTRK-like family, member 6	Slitrk6	2	chr14	111147799	111154371	-
2715	NM_008225	hematopoietic cell specific Lyn substrate 1	Hcls1	2.5	chr16	36935068	36963300	+
3534	NM_152229	nuclear receptor subfamily 2, group E, member 1	Nr2e1	2	chr10	42281776	42303394	-
3759	NM_008782	paired box gene 5	Pax5	4.73333	chr4	44544377	44723312	-
4727	NM_001033479	predicted gene 1527	Gm1527	3.5	chr3	28791538	28825646	+
4800	NM_023463	lymphocyte antigen 6 complex, locus G6C	Ly6g6c	2.63636	chr17	35204269	35206993	+
4858	NM_182694,NM_182696	gametogenetin	Ggn	2	chr7	29955228	29958952	+
4900	NM_010199,NM_183064	fibroblast growth factor 12	Fgf12	3.55556	chr16	28160183	28753288	-
4942	NM_001101483	transmembrane protein 22	Tmem22	2.22059	chr9	100452606	100471504	-
5144	NM_010077	dopamine receptor D2	Drd2	10.4118	chr9	49148766	49215319	+
5208	NM_183311	transmembrane protein 145	Tmem145	2.75	chr7	26091126	26101214	+
5699	NM_008596	synaptophysin-like 2	Sypl2	2.21739	chr3	108015183	108029517	-
5783	NM_133996	apolipoprotein N	Apon	5.66667	chr10	127691186	127692957	+
5991	NM_013550	histone cluster 1, H3a	Hist1h3a	2.44444	chr13	23853721	23854255	-
6167	NM_001034909	predicted gene 6034	Gm6034	2.58333	chr17	36179905	36195590	+
6245	NM_181345	nucleophosmin/nucleoplasmin 2	Npm2	2.5	chr14	71047108	71052891	-
6882	NM_023852	RAB3C, member RAS oncogene family	Rab3c	2.6	chr13	110844395	111070414	-
7865	NM_008344	insulin-like growth factor binding protein 6	Igfbp6	5	chr15	101974616	101979943	+
7916	NM_001011732	X Kell blood group precursor related family member 7 homolog	Xkr7	5.08844	chr2	152857587	152881511	+
8092	NM_153131	unc-5 homolog A (C. elegans)	Unc5a	3.05	chr13	55050792	55107379	+
8833	NM_133229	ripply3 homolog (zebrafish)	Ripply3	2.35	chr16	94550028	94558542	+
8866	NM_008718	neuronal PAS domain protein 1	Npas1	5.53982	chr7	17041069	17062129	-
9201	NM_019444	receptor (calcitonin) activity modifying protein 2	Ramp2	2.68382	chr11	101107647	101109564	+
9238	NM_010350	glutamate receptor, ionotropic, NMDA2C (epsilon 3)	Grin2c	2.92308	chr11	115110482	115128557	-
9288	NM_001098203,NM_010430	hypermethylated in cancer 1	Hic1	2.03175	chr11	74978066	74983757	-
9416	NM_027222	RIKEN cDNA 2010001M09 gene	2010001M09Rik	2.29412	chr18	35806918	35809021	-
9479	NM_177667	tetratricopeptide repeat domain 22	Ttc22	5	chr4	106295053	106312792	+
10030	NM_009872	cyclin-dependent kinase 5, regulatory subunit 2 (p39)	Cdk5r2	2.26856	chr1	74901602	74904306	+
10139	NM_026315	RIKEN cDNA 1700011L22 gene	1700011L22Rik	4	chr8	81734328	81772482	-
11484	NM_001163760,NM_001163761,NM_001163762,NM_172286	RIKEN cDNA 6430548M08 gene	6430548M08Rik	2.14286	chr8	122638051	122689207	+
11644	NM_001081017	unc-79 homolog (C. elegans)	Unc79	4.66667	chr12	104187068	104422207	+
12915	NM_145217	DIRAS family, GTP-binding RAS-like 1	Diras1	2.82166	chr10	80482334	80488122	-
13687	NM_001080943	zinc finger, DHHC-type containing 22	Zdhhc22	17.7085	chr12	88324330	88329626	-
13864	NM_199065	SLIT and NTRK-like family, member 1	Slitrk1	2.35658	chr14	109309205	109313456	-
13971	NM_139228	rhomboid, veinlet-like 3 (Drosophila)	Rhbdl3	2.73973	chr11	80114413	80169488	+
15171	NM_001177900,NM_023727	retinal degeneration 3	Rd3	5	chr1	193801253	193812163	+
15183	NM_008207	histocompatibility 2, T region locus 24	H2-T24	2.77778	chr17	36142639	36157505	-
15556	NM_008036	FBJ osteosarcoma oncogene B	Fosb	5	chr7	19888044	19895394	-
15998	NM_001024645	leucine rich repeat containing 16B	Lrrc16b	3.67742	chr14	56109929	56127101	+
16095	NM_001145879	ATPase, H+ transporting, lysosomal accessory protein 1-like	Atp6ap1l	2.51613	chr13	91023053	91044960	-
16262	NM_031396	cyclin M1	Cnnm1	2.3	chr19	43514925	43571703	+
16437	NM_001025364,NM_013648	reticulon 2 (Z-band associated protein)	Rtn2	2.06551	chr7	19867972	19881513	+
16453	NM_009844	CD19 antigen	Cd19	4.5	chr7	133551961	133558384	-
16958	NM_175654	histone cluster 1, H4d	Hist1h4d	2.2549	chr13	23673470	23673782	+
17160	NM_009602	cholinergic receptor, nicotinic, beta polypeptide 2 (neuronal)	Chrnb2	8.78689	chr3	89557369	89568554	-
17786	NM_001081283	transmembrane protein 28	Tmem28	2.17167	chrX	97016407	97041684	+
17834	NM_194333	solute carrier family 23 (nucleobase transporters), member 3	Slc23a3	2.5	chr1	75122115	75130464	-
18004	NM_001110796,NM_011995	piccolo (presynaptic cytomatrix protein)	Pclo	2.53061	chr5	14514917	14863459	+
18064	NM_001271005	RIKEN cDNA C920025E04 gene	C920025E04Rik	2.57143	chr17	36245974	36248621	-
18644	NM_030707	Fc receptor-like S, scavenger receptor	Fcrls	2.94328	chr3	87054886	87067446	-
18996	NM_175440	protease, serine, 27	Prss27	3.60943	chr17	24175209	24182916	+
19043	NM_023732	ATP-binding cassette, sub-family B (MDR/TAP), member 6	Abcb6	2.09111	chr1	75168214	75176857	-
19377	NM_020047	tumor-associated calcium signal transducer 2	Tacstd2	2	chr6	67484052	67485816	-

## Sheet: Common Rest target
group_id	RefSeqID	Description	GeneSymbol	fold(siREST/siControl)	Chromosome	Start	End	Strand
103	NM_009308	synaptotagmin IV	Syt4	6	chr18	31597461	31607069	-
118	NM_010608	potassium channel, subfamily K, member 3	Kcnk3	3.375	chr5	30890542	30927643	+
208	NM_021403	serine/arginine repetitive matrix 3	Srrm3	2.82524	chr5	136293975	136350642	+
220	NM_028417	tetratricopeptide repeat domain 9B	Ttc9b	2.42105	chr7	28438942	28441226	+
735	NM_010712	LIM homeobox protein 4	Lhx4	2	chr1	157548823	157589157	-
863	NM_001081141	gamma-aminobutyric acid (GABA) B receptor, 2	Gabbr2	2.5	chr4	46676769	47004586	-
942	NM_172912	ATP-binding cassette, sub-family C (CFTR/MRP), member 12	Abcc12	5.25	chr8	89028739	89090489	-
1075	NM_001168521,NM_172795	sterile alpha and HEAT/Armadillo motif containing 1	Sarm1	2.53488	chr11	78285831	78311256	-
1146	NM_001109758,NM_007529	brevican	Bcan	2	chr3	87791452	87804278	-
1441	NM_153553	neuronal PAS domain protein 4	Npas4	3.33333	chr19	4984354	4989971	-
1644	NM_144891	ganglioside-induced differentiation-associated protein 1-like 1	Gdap1l1	2.28	chr2	163264202	163281060	+
1739	NM_001029873	unc-13 homolog A (C. elegans)	Unc13a	7.07186	chr8	74150611	74195656	-
1837	NM_145129	cholinergic receptor, nicotinic, alpha polypeptide 3	Chrna3	2	chr9	54859149	54874366	-
2015	NM_177763	lipoma HMGIC fusion partner-like protein 4	Lhfpl4	2.73548	chr6	113118080	113145378	-
2311	NM_001007573	mannosidase, endo-alpha-like	Maneal	3.24	chr4	124532482	124539415	-
2574	NM_001171615,NM_001171616,NM_001171680,NM_008665	myelin transcription factor 1	Myt1	2	chr2	181498036	181562480	+
3107	NM_010045	Duffy blood group, chemokine receptor	Darc	2.61538	chr1	175262016	175263634	-
3255	NM_008314	5-hydroxytryptamine (serotonin) receptor 5A	Htr5a	2.5	chr5	28168486	28181626	+
3325	NM_021712	solute carrier family 18 (vesicular monoamine), member 3	Slc18a3	4.06667	chr14	33275622	33278036	-
3436	NM_010808	matrix metallopeptidase 24	Mmp24	2.17241	chr2	155601079	155644102	+
3503	NM_001036684,NM_009723	ATPase, Ca++ transporting, plasma membrane 2	Atp2b2	2.07895	chr6	113695661	113992074	-
3538	NM_172861	solute carrier family 7 (cationic amino acid transporter, y+ system), member 14	Slc7a14	4.71429	chr3	31101777	31209241	-
3574	NM_001110202,NM_001110203,NM_053167	tripartite motif-containing 9	Trim9	5	chr12	71345523	71448601	-
3759	NM_008782	paired box gene 5	Pax5	4.73333	chr4	44544377	44723312	-
3939	NM_025506	regulatory subunit of type II PKA R-subunit (RIIa) domain containing 1	Riiad1	2.06667	chr3	94268906	94277513	-
4058	NM_033567	cat eye syndrome chromosome region, candidate 6	Cecr6	3.25	chr6	120438956	120443825	-
4129	NM_001252347,NM_016759	RUN domain containing 3A	Rundc3a	5.29299	chr11	102254716	102264253	+
4137	NM_026138	RIKEN cDNA 6330407J23 gene	6330407J23Rik	2.28796	chr10	28863801	28919434	+
4179	NM_010487	ELAV (embryonic lethal, abnormal vision, Drosophila)-like 3 (Hu antigen C)	Elavl3	2.4328	chr9	21819448	21856467	-
4525	NM_012035	transient receptor potential cation channel, subfamily C, member 7	Trpc7	4.5	chr13	56874468	56996949	-
4578	NM_009129	secretogranin II	Scg2	22.5	chr1	79431243	79436665	-
4710	NM_001145403,NM_175462	potassium channel, subfamily T, member 1	Kcnt1	2.10588	chr2	25719373	25773793	+
4825	NM_001013386	RAS-like, family 10, member B	Rasl10b	2.44898	chr11	83223573	83234540	+
4876	NM_001001982	RIKEN cDNA A430105I19 gene	A430105I19Rik	2.11765	chr2	118579880	118588397	-
4900	NM_010199,NM_183064	fibroblast growth factor 12	Fgf12	3.55556	chr16	28160183	28753288	-
5144	NM_010077	dopamine receptor D2	Drd2	10.4118	chr9	49148766	49215319	+
5206	NM_001077425	contactin associated protein-like 5A	Cntnap5a	2.5	chr1	117581713	118477251	+
5342	NM_008078	glutamic acid decarboxylase 2	Gad2	3	chr2	22477846	22549397	+
5393	NM_198627	V-set and transmembrane domain containing 2-like	Vstm2l	2.82857	chr2	157740388	157770455	+
5556	NM_213727	family with sequence similarity 123, member C	Fam123c	5	chr1	34636537	34647789	+
5642	NM_008236	hairy and enhancer of split 2 (Drosophila)	Hes2	5.4375	chr4	151532975	151536578	+
5674	NM_177330	growth hormone secretagogue receptor	Ghsr	5.5	chr3	27270272	27276932	+
5759	NM_175562	RAB39, member RAS oncogene family	Rab39	2.41667	chr9	53492214	53514337	-
5982	NM_183289	transcription elongation regulator 1-like	Tcerg1l	2.85938	chr7	145400654	145589413	-
6103	NM_001083917,NM_153522,NM_178227	sodium channel, voltage-gated, type III, beta	Scn3b	3.44785	chr9	40076800	40099203	+
6134	NM_011428	synaptosomal-associated protein 25	Snap25	2.50909	chr2	136539185	136608164	+
6188	NM_001164790,NM_009130	secretogranin III	Scg3	11.3563	chr9	75491172	75531863	-
6323	NM_175510	unc-80 homolog (C. elegans)	Unc80	2.83333	chr1	66515020	66745722	+
6503	NM_144929	retbindin	Rtbdn	10	chr8	87470889	87480502	+
6633	NM_007756	complexin 1	Cplx1	3.80882	chr5	108947572	108979046	-
6873	NM_001004761	G protein-coupled receptor 158	Gpr158	2.27273	chr2	21289193	21752169	+
6970	NM_001122895,NM_008668	Ngfi-A binding protein 2	Nab2	2.1194	chr10	127097973	127103759	-
7082	NM_001033334	transmembrane protein 90a	Tmem90a	10.2	chr12	86018227	86039757	-
7202	NM_001205036	protein FAM119B-like	LOC100504608	5.95455	chr10	126469960	126478450	-
7225	NM_177890	predicted gene 5114	Gm5114	3.37827	chr7	46662663	46668530	-
7521	NM_172529	N-acetylglucosamine-1-phosphotransferase, gamma subunit	Gnptg	2.18725	chr17	25371261	25377061	-
7788	NM_008792	proprotein convertase subtilisin/kexin type 2	Pcsk2	2.20455	chr2	143371868	143642018	+
7806	NM_008072	gamma-aminobutyric acid (GABA) A receptor, subunit delta	Gabrd	40	chr4	154759087	154772178	-
7827	NM_145399	secretagogin, EF-hand calcium binding protein	Scgn	6.21429	chr13	24045325	24083083	-
7916	NM_001011732	X Kell blood group precursor related family member 7 homolog	Xkr7	5.08844	chr2	152857587	152881511	+
7955	NM_021274	chemokine (C-X-C motif) ligand 10	Cxcl10	2.39157	chr5	92775664	92777915	-
8092	NM_153131	unc-5 homolog A (C. elegans)	Unc5a	3.05	chr13	55050792	55107379	+
8403	NM_207233	complement component 1, q subcomponent-like 2	C1ql2	5	chr1	122237158	122239751	+
8693	NM_001112739,NM_008421	potassium voltage gated channel, Shaw-related subfamily, member 1	Kcnc1	3.4	chr7	53651837	53694074	+
9263	NM_007699	cholinergic receptor, muscarinic 4	Chrm4	2.86508	chr2	91762345	91769986	+
9288	NM_001098203,NM_010430	hypermethylated in cancer 1	Hic1	2.03175	chr11	74978066	74983757	-
9302	NM_153793	RELT-like 2	Rell2	4.2549	chr18	38115212	38118833	+
9413	NM_027402	fibronectin type III domain containing 5	Fndc5	2.06579	chr4	128814303	128821837	+
9476	NM_001199003,NM_011880	regulator of G protein signaling 7	Rgs7	3.75	chr1	176989206	177422676	-
9492	NM_133849	histamine receptor H3	Hrh3	5.91892	chr2	179834177	179838927	-
9791	NM_010117	rhomboid family 1 (Drosophila)	Rhbdf1	2.00132	chr11	32109584	32122293	-
9937	NM_026571	lipoma HMGIC fusion partner-like 5	Lhfpl5	3.05556	chr17	28712663	28720538	+
9986	NM_008726	natriuretic peptide type B	Nppb	4.66667	chr4	147359897	147361314	+
10030	NM_009872	cyclin-dependent kinase 5, regulatory subunit 2 (p39)	Cdk5r2	2.26856	chr1	74901602	74904306	+
10098	NM_172050	CD300e antigen	Cd300e	2.8125	chr11	114913230	114923352	-
10173	NM_181728	ADP-ribosyltransferase 3	Art3	2.06736	chr5	92760866	92843653	+
10444	NM_031404	actin-like 6B	Actl6b	4.30769	chr5	137994782	138010801	+
10539	NM_001081493,NM_013732	CART prepropeptide	Cartpt	7.2	chr13	100668437	100670638	-
10560	NM_008227	hyperpolarization-activated, cyclic nucleotide-gated K+ 3	Hcn3	2.59184	chr3	88950696	88964079	-
10672	NM_001003824,NM_001003825,NM_001006668,NM_001006669,NM_001006674,NM_001006675,NM_001006676,NM_001006677,NM_001006678,NM_001006679,NM_001006680,NM_010611	potassium voltage-gated channel, subfamily Q, member 2	Kcnq2	2.17143	chr2	180810283	180869930	-
11137	NM_009891	choline acetyltransferase	Chat	3.63158	chr14	33221388	33279095	-
11139	NM_146412	olfactory receptor 464	Olfr464	2.75	chr11	87727421	87728505	-
11490	NM_001114677	RAD21-like (S. pombe)	Rad21l	3	chr2	151471139	151494269	-
11587	NM_001177719,NM_001177720,NM_145527	MAP-kinase activating death domain	Madd	2.0928	chr2	90977516	91023204	-
11617	NM_172994	protein phosphatase 2 (formerly 2A), regulatory subunit B (PR 52), gamma isoform	Ppp2r2c	2.18136	chr5	37259808	37346317	+
11644	NM_001081017	unc-79 homolog (C. elegans)	Unc79	4.66667	chr12	104187068	104422207	+
11798	NM_021921	mitogen-activated protein kinase 8 interacting protein 2	Mapk8ip2	3.17623	chr15	89284341	89292878	+
11860	NM_001004147	fibrillarin-like 1	Fbll1	7.4	chr11	35610881	35612386	-
11897	NM_001039385	VGF nerve growth factor inducible	Vgf	8.14371	chr5	137506164	137509221	+
12058	NM_001114611,NM_001114612,NM_001114613,NM_172440	syntaxin binding protein 5-like	Stxbp5l	3.375	chr16	37107395	37385044	-
12234	NM_008985	protein tyrosine phosphatase, receptor type, N	Ptprn	3.25615	chr1	75243615	75260783	-
12350	NM_001199971,NM_009312	tachykinin 2	Tac2	2.6	chr10	127161533	127168824	+
12355	NM_016743	NEL-like 2	Nell2	2.16541	chr15	95049880	95359137	-
12416	NM_177597	membrane-associated ring finger (C3HC4) 11	March11	5	chr15	26238826	26339328	+
12915	NM_145217	DIRAS family, GTP-binding RAS-like 1	Diras1	2.82166	chr10	80482334	80488122	-
13080	NM_020596	early growth response 4	Egr4	8.1	chr6	85461115	85463536	-
13242	NM_007567	bassoon	Bsn	2.31034	chr9	107998352	108092714	-
13292	NM_181317	K+ voltage-gated channel, subfamily S, 2	Kcns2	4.33333	chr15	34767135	34772092	+
13322	NM_001164311,NM_053083	lysyl oxidase-like 4	Loxl4	2.44444	chr19	42666768	42687296	-
13448	NM_001081194	potassium voltage-gated channel, subfamily H (eag-related), member 4	Kcnh4	4.19444	chr11	100601691	100621092	-
13453	NM_012014	G protein-regulated inducer of neurite outgrowth 1	Gprin1	5.34409	chr13	54838033	54851030	-
13512	NM_201371	protein arginine N-methyltransferase 8	Prmt8	2.39185	chr6	127639026	127719177	-
13580	NM_001038701,NM_008071	gamma-aminobutyric acid (GABA) A receptor, subunit beta 3	Gabrb3	2.97468	chr7	64845903	65084171	+
13687	NM_001080943	zinc finger, DHHC-type containing 22	Zdhhc22	17.7085	chr12	88324330	88329626	-
13783	NM_130893	scratch homolog 1, zinc finger protein (Drosophila)	Scrt1	8.38462	chr15	76346632	76352559	-
13829	NM_001081456,NM_148937	phospholipase C, delta 4	Plcd4	2.21138	chr1	74589462	74612551	+
13849	NM_138944	POU domain, class 4, transcription factor 2	Pou4f2	2.675	chr8	80956907	80960551	-
13971	NM_139228	rhomboid, veinlet-like 3 (Drosophila)	Rhbdl3	2.73973	chr11	80114413	80169488	+
14520	NM_134093	LETM1 domain containing 1	Letmd1	2.4946	chr15	100299464	100309683	+
14648	NM_019423	elongation of very long chain fatty acids (FEN1/Elo2, SUR4/Elo3, yeast)-like 2	Elovl2	3.34193	chr13	41277750	41315772	-
14852	NM_177056	transmembrane protein 198	Tmem198	3.74118	chr1	75476106	75482268	+
14891	NM_007694	chromogranin B	Chgb	2.0125	chr2	132607013	132620808	+
15069	NM_001081389	NLR family, pyrin domain containing 6	Nlrp6	3.40909	chr7	148106800	148114439	+
15422	NM_025469	colipase, pancreatic	Clps	3.2	chr17	28695158	28697659	-
15692	NM_019404	arginine vasopressin receptor 2	Avpr2	2.54545	chrX	71137440	71139766	+
15764	NM_009133	stathmin-like 3	Stmn3	7.80426	chr2	181041163	181049205	-
15868	NM_021286	seizure related gene 6	Sez6	9.85859	chr11	77744444	77792544	+
16670	NM_170593	dispatched homolog 2 (Drosophila)	Disp2	6.90323	chr2	118605454	118620911	+
16719	NM_175235	CUGBP, Elav-like family member 6	Celf6	4.85	chr9	59426143	59455099	+
16765	NM_001164225	F-box and leucine-rich repeat protein 16	Fbxl16	2.09474	chr17	25946029	25958210	+
16815	NM_008077	glutamate decarboxylase 1	Gad1	2.61905	chr2	70400220	70440069	+
16942	NM_008752	neurexophilin 2	Nxph2	3	chr2	23176765	23257493	+
16968	NM_009305	synaptophysin	Syp	6.88627	chrX	7215705	7230382	+
17090	NM_001145192	RIKEN cDNA A330050F15 gene	A330050F15Rik	2.54562	chr17	69788665	69838573	+
17160	NM_009602	cholinergic receptor, nicotinic, beta polypeptide 2 (neuronal)	Chrnb2	8.78689	chr3	89557369	89568554	-
17550	NM_009897	creatine kinase, mitochondrial 1, ubiquitous	Ckmt1	4.6572	chr2	121184376	121189473	+
17579	NM_001048139,NM_001048141,NM_001048142,NM_007540	brain derived neurotrophic factor	Bdnf	4	chr2	109514856	109567200	+
17662	NM_001025208	MHC class I family member	LOC547349	2.53926	chr17	35402723	35462354	+
17905	NM_001122639,NM_198306	UDP-N-acetyl-alpha-D-galactosamine:polypeptide N-acetylgalactosaminyltransferase 9	Galnt9	7.1	chr5	110973363	111050401	+
18020	NM_028420	calcium/calmodulin-dependent protein kinase II inhibitor 2	Camk2n2	2.42553	chr16	20619287	20621351	-
18035	NM_080437	cadherin, EGF LAG seven-pass G-type receptor 3 (flamingo homolog, Drosophila)	Celsr3	4.45114	chr9	108728650	108755300	+
18270	NM_001159538,NM_013710	FYVE, RhoGEF and PH domain containing 2	Fgd2	2.20721	chr17	29497858	29516480	+
18570	NM_011215	protein tyrosine phosphatase, receptor type, N polypeptide 2	Ptprn2	2.05479	chr12	117724192	118516640	+
18588	NM_020287	insulinoma-associated 2	Insm2	3.43814	chr12	56699903	56703004	+
18891	NM_001163755,NM_001163757,NM_001163758,NM_172446	SKI family transcriptional corepressor 1	Skor1	3.75	chr9	62985970	62996768	-
18940	NM_021541	crystallin, beta A2	Cryba2	4.85714	chr1	74936517	74939709	-
19355	NM_008751	neurexophilin 1	Nxph1	7.90738	chr6	8900018	9198578	+
19378	NM_009788	calbindin 1	Calb1	4.4	chr4	15808410	15833856	+
19480	NM_007693	chromogranin A	Chga	4.76084	chr12	103793178	103803237	+
19519	NM_001163516,NM_001163517,NM_021483	peroxisomal biogenesis factor 5-like	Pex5l	5.93617	chr3	32848552	33042004	-
19994	NM_009049	regulated endocrine-specific protein 18	Resp18	9.57143	chr1	75268776	75274955	-
20045	NM_010267	ganglioside-induced differentiation-associated-protein 1	Gdap1	13.5714	chr1	17135453	17154351	+
20180	NM_008420	potassium voltage gated channel, Shab-related subfamily, member 1	Kcnb1	2.5375	chr2	166921468	167014318	-

## Sheet: Non-coding genes
group_id	RefSeqID	Description	GeneSymbol	fold(siREST/siControl)	Chromosome	Start	End	Strand	category
25289	NR_046306	snoRNA DQ267102	DQ267102	2.21725	chr12	110894554	110894625	+	ES-unique
25512	NR_028480	predicted gene 12238	Gm12238	4.025	chr11	55296207	55296331	+	ES-unique
i_48196				2.58701	chr1	135564196	135564597	+	ES-unique
24290	NR_037988	predicted gene, 16701	Gm16701	2.5	chr1	168904153	168929861	-	ES-unique
24369	NR_001584	spermatogenesis associated glutamate (E)-rich protein 8, pseudogene 1	Speer8-ps1	7.5	chr5	14945293	14978541	+	ES-unique
24501	NR_045743	Riken cDNA D930007P13 gene	D930007P13Rik	2.93589	chr15	102953500	102977259	-	ES-unique
24993	NR_028515	small nucleolar RNA, H/ACA box 7	Snora78	2.4127	chr17	24856620	24856777	-	ES-unique
23598	NR_040496	RIKEN cDNA 1500002O10 gene	Gad1os	2.61667	chr2	70327996	70401414	-	Common
23798	NR_040372	predicted gene 14169	Gm14169	4	chr2	156434933	156439158	-	Common
23985	NR_037239	microRNA 3078	Mir3078	4.01754	chr14	65210021	65210108	+	Common
24448	NR_040427	predicted gene 9899	Gm9899	2	chr5	30876359	30890992	-	Common
25003	NR_037312	microRNA 3474	Mir3474	4	chr2	158464318	158464376	+	Common
25773	NR_029441	RIKEN cDNA 2810454H06 gene	2810454H06Rik	4.66667	chr6	134847978	134850803	+	Common
25793	NR_035501	microRNA 1839	Mir1839	2.95418	chr7	88674801	88674874	+	Common
25957	NR_040595	RIKEN cDNA 4930419G24 gene	4930419G24Rik	4.30109	chr3	32923698	32987529	+	Common
